# Supplementary material for: Unveiling a flip-over retention mechanism in the gas-phase Cl− + (CH3)3CI SN2 reaction
Source: Nat Commun. 2026 May 1;17:3947. doi: 10.1038/s41467-026-72121-4 (PMC13134954; doi:10.1038/s41467-026-72121-4)
Supplement: Supplementary file 6 — Source data [file 41467_2026_72121_MOESM6_ESM.xlsx]

## Sheet: Figure1
Label	Energy_CAM-XYG3/AVTZ(-PP) (eV)	Energy_CCSD(T)/AVTZ(-PP) (eV)
R	0	0
CP1	-0.74	-0.74
TS-anti	0.17	0.16
CP2-anti	-0.28	-0.26
TS-syn	0.91	0.89
CP2-syn	-0.61	-0.66
P_E2	0.31	0.31
TS-BS	0.25	0.28
TS-FO	0.84	0.84
CP2	-1.26	-1.25
P_SN2	-0.75	-0.77

## Sheet: Figure2
(a)				(b)				(c)						(d)						(e)						(f)
Experiment	1.1eV			Experiment	1.9eV			Experiment			Theory			Experiment			Theory			Experiment			Theory			Experiment			Theory
vx / m/s	vr / m/s	Distribution		vx / m/s	vr / m/s	Distribution		-cos(θ)	Distributions		-cos(θ)	Distributions		-cos(θ)	Distributions		-cos(θ)	Distributions		Ekin I- ions (eV)	Distributions		Ekin I- ions (eV)	Distributions		Ekin I- ions (eV)	Distributions		Ekin I- ions (eV)	Distributions
-1691.67	-1691.67	0.000678873		-1691.67	-1691.67	0.00244961		-0.9	1.30014		-1	1.23764		-0.9	1.68868		-1	1.62191		-1.95	0		0	0		-1.9	0		0	0
-1691.67	-1575	0		-1691.67	-1575	0		-0.7	0.859192		-0.8	1.23764		-0.7	0.640777		-0.8	1.62191		-1.85	0		0	4.43971		-1.7	0		0	3.57622
-1691.67	-1458.33	0.00154537		-1691.67	-1458.33	0		-0.5	0.802746		-0.8	0.536866		-0.5	0.545377		-0.8	0.683649		-1.75	0		0.1	4.43971		-1.5	0		0.2	3.57622
-1691.67	-1341.67	0		-1691.67	-1341.67	0		-0.3	0.618021		-0.6	0.536866		-0.3	0.33453		-0.6	0.683649		-1.65	0		0.1	3.64228		-1.3	0		0.2	0.779663
-1691.67	-1225	0		-1691.67	-1225	0.00668724		-0.1	0.466486		-0.6	0.509986		-0.1	0.276911		-0.6	0.47573		-1.55	0		0.2	3.64228		-1.1	0		0.4	0.779663
-1691.67	-1108.33	0.00401887		-1691.67	-1108.33	0		0.1	0.128238		-0.4	0.509986		0.1	0.253694		-0.4	0.47573		-1.45	0		0.2	1.20799		-0.9	0		0.4	0.145514
-1691.67	-991.667	0		-1691.67	-991.667	0.00421243		0.3	0.213944		-0.4	0.410259		0.3	0.474039		-0.4	0.395537		-1.35	0		0.3	1.20799		-0.7	0		0.6	0.145514
-1691.67	-875	0.00374883		-1691.67	-875	0.00448906		0.5	0.193964		-0.2	0.410259		0.5	0.253694		-0.2	0.395537		-1.25	0		0.3	0.538533		-0.5	0		0.6	0.415902
-1691.67	-758.333	0.00136956		-1691.67	-758.333	0		0.7	0.173366		-0.2	0.392918		0.7	0.330308		-0.2	0.298596		-1.15	0		0.4	0.538533		-0.3	0		0.8	0.415902
-1691.67	-641.667	0.00706733		-1691.67	-641.667	0		0.9	0.243901		0	0.392918		0.9	0.201985		0	0.298596		-1.05	0		0.4	0.10275		-0.1	0		0.8	0.0815914
-1691.67	-525	0		-1691.67	-525	0					0	0.4006					0	0.260835		-0.95	0		0.5	0.10275		0.1	1.4871		1	0.0815914
-1691.67	-408.333	0		-1691.67	-408.333	0					0.2	0.4006					0.2	0.260835		-0.85	0		0.5	0.0687401		0.3	2.5627		1	0.00111058
-1691.67	-291.667	0		-1691.67	-291.667	0					0.2	0.370256					0.2	0.229726		-0.75	0		0.6	0.0687401		0.5	0.483359		1.2	0.00111058
-1691.67	-175	0		-1691.67	-175	0					0.4	0.370256					0.4	0.229726		-0.65	0		0.6	0		0.7	0.119463		1.2	0
-1691.67	-58.3333	0		-1691.67	-58.3333	0					0.4	0.334553					0.4	0.22042		-0.55	0		0.7	0		0.9	0.0978627		1.4	0
-1691.67	58.3333	0		-1691.67	58.3333	0					0.6	0.334553					0.6	0.22042		-0.45	0		0.7	0		1.1	-0.0755993		1.4	0
-1691.67	175	0		-1691.67	175	0					0.6	0.341974					0.6	0.313318		-0.35	0		0.8	0		1.3	0.152744		1.6	0
-1691.67	291.667	0		-1691.67	291.667	0					0.8	0.341974					0.8	0.313318		-0.25	0		0.8	0		1.5	0.0736175		1.6	0
-1691.67	408.333	0		-1691.67	408.333	0					0.8	0.464947					0.8	0.500279		-0.15	0		0.9	0		1.7	0.00352723		1.8	0
-1691.67	525	0		-1691.67	525	0					1	0.464947					1	0.500279		-0.05	0		0.9	0		1.9	0.0952173		1.8	0
-1691.67	641.667	0.00706733		-1691.67	641.667	0														0.05	1.58744		1	0					2	0
-1691.67	758.333	0.00136956		-1691.67	758.333	0														0.15	2.57833		1	0
-1691.67	875	0.00374883		-1691.67	875	0.00448906														0.25	2.6806		1.1	0
-1691.67	991.667	0		-1691.67	991.667	0.00421243														0.35	1.12545		1.1	0
-1691.67	1108.33	0.00401887		-1691.67	1108.33	0														0.45	0.544571
-1691.67	1225	0		-1691.67	1225	0.00668724														0.55	0.270787
-1691.67	1341.67	0		-1691.67	1341.67	0														0.65	0.192175
-1691.67	1458.33	0.00154537		-1691.67	1458.33	0														0.75	0.226831
-1691.67	1575	0		-1691.67	1575	0														0.85	0.0971364
-1691.67	1691.67	0.000678873		-1691.67	1691.67	0.00244961														0.95	0.0169612
-1575	-1691.67	0		-1575	-1691.67	0														1.05	0.0525301
-1575	-1575	0.000732942		-1575	-1575	0.00256163														1.15	0.035744
-1575	-1458.33	0.00232059		-1575	-1458.33	0														1.25	0.166594
-1575	-1341.67	0.00160616		-1575	-1341.67	0														1.35	0.197504
-1575	-1225	0		-1575	-1225	0.00345075														1.45	0.0802149
-1575	-1108.33	0.00105306		-1575	-1108.33	0.00369408														1.55	0.041624
-1575	-991.667	0		-1575	-991.667	0.00849198														1.65	0.0764933
-1575	-875	0.00367973		-1575	-875	0.00925385														1.75	0.0410263
-1575	-758.333	0.00289714		-1575	-758.333	0.00530009														1.85	0.108065
-1575	-641.667	0		-1575	-641.667	0														1.95	-0.120072
-1575	-525	0		-1575	-525	0
-1575	-408.333	0		-1575	-408.333	0
-1575	-291.667	0.00372729		-1575	-291.667	0
-1575	-175	0		-1575	-175	0
-1575	-58.3333	0		-1575	-58.3333	0
-1575	58.3333	0		-1575	58.3333	0
-1575	175	0		-1575	175	0
-1575	291.667	0.00372729		-1575	291.667	0
-1575	408.333	0		-1575	408.333	0
-1575	525	0		-1575	525	0
-1575	641.667	0		-1575	641.667	0
-1575	758.333	0.00289714		-1575	758.333	0.00530009
-1575	875	0.00367973		-1575	875	0.00925385
-1575	991.667	0		-1575	991.667	0.00849198
-1575	1108.33	0.00105306		-1575	1108.33	0.00369408
-1575	1225	0		-1575	1225	0.00345075
-1575	1341.67	0.00160616		-1575	1341.67	0
-1575	1458.33	0.00232059		-1575	1458.33	0
-1575	1575	0.000732942		-1575	1575	0.00256163
-1575	1691.67	0		-1575	1691.67	0
-1458.33	-1691.67	0.000654671		-1458.33	-1691.67	0
-1458.33	-1575	0		-1458.33	-1575	0
-1458.33	-1458.33	0		-1458.33	-1458.33	0.00284104
-1458.33	-1341.67	0.000808005		-1458.33	-1341.67	0.00316558
-1458.33	-1225	0.00176409		-1458.33	-1225	0
-1458.33	-1108.33	0		-1458.33	-1108.33	0
-1458.33	-991.667	0		-1458.33	-991.667	0
-1458.33	-875	0		-1458.33	-875	0.0045991
-1458.33	-758.333	0.00598886		-1458.33	-758.333	0
-1458.33	-641.667	0.00353078		-1458.33	-641.667	0
-1458.33	-525	0.00456017		-1458.33	-525	0
-1458.33	-408.333	0		-1458.33	-408.333	0
-1458.33	-291.667	0		-1458.33	-291.667	0.0137913
-1458.33	-175	0		-1458.33	-175	0
-1458.33	-58.3333	0		-1458.33	-58.3333	0
-1458.33	58.3333	0		-1458.33	58.3333	0
-1458.33	175	0		-1458.33	175	0
-1458.33	291.667	0		-1458.33	291.667	0.0137913
-1458.33	408.333	0		-1458.33	408.333	0
-1458.33	525	0.00456017		-1458.33	525	0
-1458.33	641.667	0.00353078		-1458.33	641.667	0
-1458.33	758.333	0.00598886		-1458.33	758.333	0
-1458.33	875	0		-1458.33	875	0.0045991
-1458.33	991.667	0		-1458.33	991.667	0
-1458.33	1108.33	0		-1458.33	1108.33	0
-1458.33	1225	0.00176409		-1458.33	1225	0
-1458.33	1341.67	0.000808005		-1458.33	1341.67	0.00316558
-1458.33	1458.33	0		-1458.33	1458.33	0.00284104
-1458.33	1575	0		-1458.33	1575	0
-1458.33	1691.67	0.000654671		-1458.33	1691.67	0
-1341.67	-1691.67	0.00258776		-1341.67	-1691.67	0
-1341.67	-1575	0.000720744		-1341.67	-1575	0
-1341.67	-1458.33	0		-1341.67	-1458.33	0
-1341.67	-1341.67	0.00084607		-1341.67	-1341.67	0.00309583
-1341.67	-1225	0		-1341.67	-1225	0.00657838
-1341.67	-1108.33	0		-1341.67	-1108.33	0.00385191
-1341.67	-991.667	0		-1341.67	-991.667	0
-1341.67	-875	0.00132015		-1341.67	-875	0
-1341.67	-758.333	0		-1341.67	-758.333	0.00574285
-1341.67	-641.667	0.00163773		-1341.67	-641.667	0.0127198
-1341.67	-525	0.00595557		-1341.67	-525	0
-1341.67	-408.333	0.0083984		-1341.67	-408.333	0.0101268
-1341.67	-291.667	0		-1341.67	-291.667	0
-1341.67	-175	0.0049076		-1341.67	-175	0
-1341.67	-58.3333	0.0102085		-1341.67	-58.3333	0
-1341.67	58.3333	0.0102085		-1341.67	58.3333	0
-1341.67	175	0.0049076		-1341.67	175	0
-1341.67	291.667	0		-1341.67	291.667	0
-1341.67	408.333	0.0083984		-1341.67	408.333	0.0101268
-1341.67	525	0.00595557		-1341.67	525	0
-1341.67	641.667	0.00163773		-1341.67	641.667	0.0127198
-1341.67	758.333	0		-1341.67	758.333	0.00574285
-1341.67	875	0.00132015		-1341.67	875	0
-1341.67	991.667	0		-1341.67	991.667	0
-1341.67	1108.33	0		-1341.67	1108.33	0.00385191
-1341.67	1225	0		-1341.67	1225	0.00657838
-1341.67	1341.67	0.00084607		-1341.67	1341.67	0.00309583
-1341.67	1458.33	0		-1341.67	1458.33	0
-1341.67	1575	0.000720744		-1341.67	1575	0
-1341.67	1691.67	0.00258776		-1341.67	1691.67	0
-1225	-1691.67	0		-1225	-1691.67	0
-1225	-1575	0.00140714		-1225	-1575	0.00520292
-1225	-1458.33	0		-1225	-1458.33	0.00844852
-1225	-1341.67	0.00241142		-1225	-1341.67	0.00316346
-1225	-1225	0.00087488		-1225	-1225	0.0032699
-1225	-1108.33	0.00297828		-1225	-1108.33	0.00361914
-1225	-991.667	0.00554402		-1225	-991.667	0
-1225	-875	0.00382165		-1225	-875	0.00499204
-1225	-758.333	0.00761419		-1225	-758.333	0.00587586
-1225	-641.667	0		-1225	-641.667	0.0060409
-1225	-525	0.00421634		-1225	-525	0
-1225	-408.333	0.00240727		-1225	-408.333	0
-1225	-291.667	0.00870353		-1225	-291.667	0
-1225	-175	0		-1225	-175	0
-1225	-58.3333	0.013109		-1225	-58.3333	0.0375952
-1225	58.3333	0.013109		-1225	58.3333	0.0375952
-1225	175	0		-1225	175	0
-1225	291.667	0.00870353		-1225	291.667	0
-1225	408.333	0.00240727		-1225	408.333	0
-1225	525	0.00421634		-1225	525	0
-1225	641.667	0		-1225	641.667	0.0060409
-1225	758.333	0.00761419		-1225	758.333	0.00587586
-1225	875	0.00382165		-1225	875	0.00499204
-1225	991.667	0.00554402		-1225	991.667	0
-1225	1108.33	0.00297828		-1225	1108.33	0.00361914
-1225	1225	0.00087488		-1225	1225	0.0032699
-1225	1341.67	0.00241142		-1225	1341.67	0.00316346
-1225	1458.33	0		-1225	1458.33	0.00844852
-1225	1575	0.00140714		-1225	1575	0.00520292
-1225	1691.67	0		-1225	1691.67	0
-1108.33	-1691.67	0		-1108.33	-1691.67	0.00250048
-1108.33	-1575	0		-1108.33	-1575	0
-1108.33	-1458.33	0.000770663		-1108.33	-1458.33	0.00284482
-1108.33	-1341.67	0		-1108.33	-1341.67	0
-1108.33	-1225	0.00447648		-1108.33	-1225	0
-1108.33	-1108.33	0.000966729		-1108.33	-1108.33	0
-1108.33	-991.667	0.00341114		-1108.33	-991.667	0.00442444
-1108.33	-875	0		-1108.33	-875	0.00975687
-1108.33	-758.333	0		-1108.33	-758.333	0
-1108.33	-641.667	0		-1108.33	-641.667	0.00655063
-1108.33	-525	0.00197504		-1108.33	-525	0.00757562
-1108.33	-408.333	0.00298237		-1108.33	-408.333	0
-1108.33	-291.667	0.00466156		-1108.33	-291.667	0
-1108.33	-175	0		-1108.33	-175	0
-1108.33	-58.3333	0		-1108.33	-58.3333	0
-1108.33	58.3333	0		-1108.33	58.3333	0
-1108.33	175	0		-1108.33	175	0
-1108.33	291.667	0.00466156		-1108.33	291.667	0
-1108.33	408.333	0.00298237		-1108.33	408.333	0
-1108.33	525	0.00197504		-1108.33	525	0.00757562
-1108.33	641.667	0		-1108.33	641.667	0.00655063
-1108.33	758.333	0		-1108.33	758.333	0
-1108.33	875	0		-1108.33	875	0.00975687
-1108.33	991.667	0.00341114		-1108.33	991.667	0.00442444
-1108.33	1108.33	0.000966729		-1108.33	1108.33	0
-1108.33	1225	0.00447648		-1108.33	1225	0
-1108.33	1341.67	0		-1108.33	1341.67	0
-1108.33	1458.33	0.000770663		-1108.33	1458.33	0.00284482
-1108.33	1575	0		-1108.33	1575	0
-1108.33	1691.67	0		-1108.33	1691.67	0.00250048
-991.667	-1691.67	0.000651733		-991.667	-1691.67	0.00247889
-991.667	-1575	0.00284304		-991.667	-1575	0
-991.667	-1458.33	0		-991.667	-1458.33	0
-991.667	-1341.67	0.0024661		-991.667	-1341.67	0
-991.667	-1225	0.000902886		-991.667	-1225	0
-991.667	-1108.33	0.00210066		-991.667	-1108.33	0.00371021
-991.667	-991.667	0		-991.667	-991.667	0
-991.667	-875	0.0050727		-991.667	-875	0
-991.667	-758.333	0.00312027		-991.667	-758.333	0.00566612
-991.667	-641.667	0.00166598		-991.667	-641.667	0
-991.667	-525	0		-991.667	-525	0.00719301
-991.667	-408.333	0.00264368		-991.667	-408.333	0
-991.667	-291.667	0.00378458		-991.667	-291.667	0.0158191
-991.667	-175	0.0195939		-991.667	-175	0
-991.667	-58.3333	0		-991.667	-58.3333	0
-991.667	58.3333	0		-991.667	58.3333	0
-991.667	175	0.0195939		-991.667	175	0
-991.667	291.667	0.00378458		-991.667	291.667	0.0158191
-991.667	408.333	0.00264368		-991.667	408.333	0
-991.667	525	0		-991.667	525	0.00719301
-991.667	641.667	0.00166598		-991.667	641.667	0
-991.667	758.333	0.00312027		-991.667	758.333	0.00566612
-991.667	875	0.0050727		-991.667	875	0
-991.667	991.667	0		-991.667	991.667	0
-991.667	1108.33	0.00210066		-991.667	1108.33	0.00371021
-991.667	1225	0.000902886		-991.667	1225	0
-991.667	1341.67	0.0024661		-991.667	1341.67	0
-991.667	1458.33	0		-991.667	1458.33	0
-991.667	1575	0.00284304		-991.667	1575	0
-991.667	1691.67	0.000651733		-991.667	1691.67	0.00247889
-875	-1691.67	0.000120085		-875	-1691.67	0
-875	-1575	0		-875	-1575	0
-875	-1458.33	0.000761573		-875	-1458.33	0.00582004
-875	-1341.67	0		-875	-1341.67	0.00316797
-875	-1225	0.00449188		-875	-1225	0.00335977
-875	-1108.33	0.00101852		-875	-1108.33	0.00372945
-875	-991.667	0		-875	-991.667	0.00440228
-875	-875	0.0038733		-875	-875	0
-875	-758.333	0.00318834		-875	-758.333	0.0164739
-875	-641.667	0.0118322		-875	-641.667	0
-875	-525	0.00655161		-875	-525	0
-875	-408.333	0.0136643		-875	-408.333	0
-875	-291.667	0.00379742		-875	-291.667	0.0132445
-875	-175	0.024252		-875	-175	0.0344171
-875	-58.3333	0		-875	-58.3333	0
-875	58.3333	0		-875	58.3333	0
-875	175	0.024252		-875	175	0.0344171
-875	291.667	0.00379742		-875	291.667	0.0132445
-875	408.333	0.0136643		-875	408.333	0
-875	525	0.00655161		-875	525	0
-875	641.667	0.0118322		-875	641.667	0
-875	758.333	0.00318834		-875	758.333	0.0164739
-875	875	0.0038733		-875	875	0
-875	991.667	0		-875	991.667	0.00440228
-875	1108.33	0.00101852		-875	1108.33	0.00372945
-875	1225	0.00449188		-875	1225	0.00335977
-875	1341.67	0		-875	1341.67	0.00316797
-875	1458.33	0.000761573		-875	1458.33	0.00582004
-875	1575	0		-875	1575	0
-875	1691.67	0.000120085		-875	1691.67	0
-758.333	-1691.67	0.00394603		-758.333	-1691.67	0.00246191
-758.333	-1575	0.00209337		-758.333	-1575	0
-758.333	-1458.33	0.00382804		-758.333	-1458.33	0
-758.333	-1341.67	0.0016988		-758.333	-1341.67	0.00926718
-758.333	-1225	0.000902538		-758.333	-1225	0
-758.333	-1108.33	0.00101383		-758.333	-1108.33	0.00777394
-758.333	-991.667	0.00334913		-758.333	-991.667	0.00863453
-758.333	-875	0.00125072		-758.333	-875	0.00964085
-758.333	-758.333	0.00156472		-758.333	-758.333	0
-758.333	-641.667	0.00191591		-758.333	-641.667	0.00620623
-758.333	-525	0.0153648		-758.333	-525	0
-758.333	-408.333	0		-758.333	-408.333	0.00947483
-758.333	-291.667	0.030386		-758.333	-291.667	0.0137063
-758.333	-175	0.0149218		-758.333	-175	0.0289932
-758.333	-58.3333	0.0129593		-758.333	-58.3333	0
-758.333	58.3333	0.0129593		-758.333	58.3333	0
-758.333	175	0.0149218		-758.333	175	0.0289932
-758.333	291.667	0.030386		-758.333	291.667	0.0137063
-758.333	408.333	0		-758.333	408.333	0.00947483
-758.333	525	0.0153648		-758.333	525	0
-758.333	641.667	0.00191591		-758.333	641.667	0.00620623
-758.333	758.333	0.00156472		-758.333	758.333	0
-758.333	875	0.00125072		-758.333	875	0.00964085
-758.333	991.667	0.00334913		-758.333	991.667	0.00863453
-758.333	1108.33	0.00101383		-758.333	1108.33	0.00777394
-758.333	1225	0.000902538		-758.333	1225	0
-758.333	1341.67	0.0016988		-758.333	1341.67	0.00926718
-758.333	1458.33	0.00382804		-758.333	1458.33	0
-758.333	1575	0.00209337		-758.333	1575	0
-758.333	1691.67	0.00394603		-758.333	1691.67	0.00246191
-641.667	-1691.67	0.000663043		-641.667	-1691.67	0.00732608
-641.667	-1575	0.00209128		-641.667	-1575	0
-641.667	-1458.33	0.0015106		-641.667	-1458.33	0.00279864
-641.667	-1341.67	0.000803426		-641.667	-1341.67	0
-641.667	-1225	0.00358523		-641.667	-1225	0.00712195
-641.667	-1108.33	0		-641.667	-1108.33	0
-641.667	-991.667	0.00567739		-641.667	-991.667	0
-641.667	-875	0.00760898		-641.667	-875	0.00936152
-641.667	-758.333	0.0114527		-641.667	-758.333	0.0113059
-641.667	-641.667	0.00167613		-641.667	-641.667	0.00631665
-641.667	-525	0.0248965		-641.667	-525	0.026056
-641.667	-408.333	0.0258494		-641.667	-408.333	0.170278
-641.667	-291.667	0.0393255		-641.667	-291.667	0.238618
-641.667	-175	0.104915		-641.667	-175	0.462415
-641.667	-58.3333	0.356708		-641.667	-58.3333	1
-641.667	58.3333	0.356708		-641.667	58.3333	1
-641.667	175	0.104915		-641.667	175	0.462415
-641.667	291.667	0.0393255		-641.667	291.667	0.238618
-641.667	408.333	0.0258494		-641.667	408.333	0.170278
-641.667	525	0.0248965		-641.667	525	0.026056
-641.667	641.667	0.00167613		-641.667	641.667	0.00631665
-641.667	758.333	0.0114527		-641.667	758.333	0.0113059
-641.667	875	0.00760898		-641.667	875	0.00936152
-641.667	991.667	0.00567739		-641.667	991.667	0
-641.667	1108.33	0		-641.667	1108.33	0
-641.667	1225	0.00358523		-641.667	1225	0.00712195
-641.667	1341.67	0.000803426		-641.667	1341.67	0
-641.667	1458.33	0.0015106		-641.667	1458.33	0.00279864
-641.667	1575	0.00209128		-641.667	1575	0
-641.667	1691.67	0.000663043		-641.667	1691.67	0.00732608
-525	-1691.67	0.00132033		-525	-1691.67	0.00244785
-525	-1575	0.0014242		-525	-1575	0.00258495
-525	-1458.33	0		-525	-1458.33	0
-525	-1341.67	0.00258468		-525	-1341.67	0.00618048
-525	-1225	0.000892587		-525	-1225	0.00356733
-525	-1108.33	0.00197319		-525	-1108.33	0.00360518
-525	-991.667	0.00456455		-525	-991.667	0.00438461
-525	-875	0.014117		-525	-875	0.014104
-525	-758.333	0		-525	-758.333	0
-525	-641.667	0.0315341		-525	-641.667	0.038941
-525	-525	0.0593226		-525	-525	0.0513173
-525	-408.333	0.0791589		-525	-408.333	0.145948
-525	-291.667	0.176196		-525	-291.667	0.336884
-525	-175	0.373301		-525	-175	0.409797
-525	-58.3333	0.826162		-525	-58.3333	0.239888
-525	58.3333	0.826162		-525	58.3333	0.239888
-525	175	0.373301		-525	175	0.409797
-525	291.667	0.176196		-525	291.667	0.336884
-525	408.333	0.0791589		-525	408.333	0.145948
-525	525	0.0593226		-525	525	0.0513173
-525	641.667	0.0315341		-525	641.667	0.038941
-525	758.333	0		-525	758.333	0
-525	875	0.014117		-525	875	0.014104
-525	991.667	0.00456455		-525	991.667	0.00438461
-525	1108.33	0.00197319		-525	1108.33	0.00360518
-525	1225	0.000892587		-525	1225	0.00356733
-525	1341.67	0.00258468		-525	1341.67	0.00618048
-525	1458.33	0		-525	1458.33	0
-525	1575	0.0014242		-525	1575	0.00258495
-525	1691.67	0.00132033		-525	1691.67	0.00244785
-408.333	-1691.67	0.00195186		-408.333	-1691.67	0
-408.333	-1575	0.00283814		-408.333	-1575	0
-408.333	-1458.33	0.0015197		-408.333	-1458.33	0
-408.333	-1341.67	0.00417138		-408.333	-1341.67	0.00298555
-408.333	-1225	0.00276857		-408.333	-1225	0
-408.333	-1108.33	0		-408.333	-1108.33	0
-408.333	-991.667	0.00446164		-408.333	-991.667	0
-408.333	-875	0.0103578		-408.333	-875	0
-408.333	-758.333	0.0173712		-408.333	-758.333	0.0168647
-408.333	-641.667	0.040492		-408.333	-641.667	0.0727661
-408.333	-525	0.0634416		-408.333	-525	0.099481
-408.333	-408.333	0.166005		-408.333	-408.333	0.103334
-408.333	-291.667	0.179921		-408.333	-291.667	0.206967
-408.333	-175	0.41416		-408.333	-175	0.119261
-408.333	-58.3333	1		-408.333	-58.3333	0.0986012
-408.333	58.3333	1		-408.333	58.3333	0.0986012
-408.333	175	0.41416		-408.333	175	0.119261
-408.333	291.667	0.179921		-408.333	291.667	0.206967
-408.333	408.333	0.166005		-408.333	408.333	0.103334
-408.333	525	0.0634416		-408.333	525	0.099481
-408.333	641.667	0.040492		-408.333	641.667	0.0727661
-408.333	758.333	0.0173712		-408.333	758.333	0.0168647
-408.333	875	0.0103578		-408.333	875	0
-408.333	991.667	0.00446164		-408.333	991.667	0
-408.333	1108.33	0		-408.333	1108.33	0
-408.333	1225	0.00276857		-408.333	1225	0
-408.333	1341.67	0.00417138		-408.333	1341.67	0.00298555
-408.333	1458.33	0.0015197		-408.333	1458.33	0
-408.333	1575	0.00283814		-408.333	1575	0
-408.333	1691.67	0.00195186		-408.333	1691.67	0
-291.667	-1691.67	0.00130736		-291.667	-1691.67	0.00741294
-291.667	-1575	0.00217387		-291.667	-1575	0.00803281
-291.667	-1458.33	0.000774968		-291.667	-1458.33	0.00560005
-291.667	-1341.67	0.000838608		-291.667	-1341.67	0.00953314
-291.667	-1225	0		-291.667	-1225	0
-291.667	-1108.33	0.00105432		-291.667	-1108.33	0
-291.667	-991.667	0.0055245		-291.667	-991.667	0.00434435
-291.667	-875	0.00527121		-291.667	-875	0.00946051
-291.667	-758.333	0.019405		-291.667	-758.333	0.0122655
-291.667	-641.667	0.0545618		-291.667	-641.667	0.0657821
-291.667	-525	0.0823467		-291.667	-525	0.0604872
-291.667	-408.333	0.115257		-291.667	-408.333	0.059486
-291.667	-291.667	0.104669		-291.667	-291.667	0.0264913
-291.667	-175	0.136619		-291.667	-175	0.0763744
-291.667	-58.3333	0.108485		-291.667	-58.3333	0.0449854
-291.667	58.3333	0.108485		-291.667	58.3333	0.0449854
-291.667	175	0.136619		-291.667	175	0.0763744
-291.667	291.667	0.104669		-291.667	291.667	0.0264913
-291.667	408.333	0.115257		-291.667	408.333	0.059486
-291.667	525	0.0823467		-291.667	525	0.0604872
-291.667	641.667	0.0545618		-291.667	641.667	0.0657821
-291.667	758.333	0.019405		-291.667	758.333	0.0122655
-291.667	875	0.00527121		-291.667	875	0.00946051
-291.667	991.667	0.0055245		-291.667	991.667	0.00434435
-291.667	1108.33	0.00105432		-291.667	1108.33	0
-291.667	1225	0		-291.667	1225	0
-291.667	1341.67	0.000838608		-291.667	1341.67	0.00953314
-291.667	1458.33	0.000774968		-291.667	1458.33	0.00560005
-291.667	1575	0.00217387		-291.667	1575	0.00803281
-291.667	1691.67	0.00130736		-291.667	1691.67	0.00741294
-175	-1691.67	0.00397505		-175	-1691.67	0
-175	-1575	0.00070225		-175	-1575	0
-175	-1458.33	0.000764591		-175	-1458.33	0
-175	-1341.67	0.00494557		-175	-1341.67	0.00303661
-175	-1225	0		-175	-1225	0
-175	-1108.33	0.00414751		-175	-1108.33	0.011382
-175	-991.667	0.00225573		-175	-991.667	0.00402771
-175	-875	0.0088808		-175	-875	0.0196018
-175	-758.333	0.018279		-175	-758.333	0.0326455
-175	-641.667	0.0611206		-175	-641.667	0.0792109
-175	-525	0.0740173		-175	-525	0.0716362
-175	-408.333	0.112203		-175	-408.333	0.0489866
-175	-291.667	0.118696		-175	-291.667	0.0899734
-175	-175	0.212111		-175	-175	0.13543
-175	-58.3333	0.20665		-175	-58.3333	0
-175	58.3333	0.20665		-175	58.3333	0
-175	175	0.212111		-175	175	0.13543
-175	291.667	0.118696		-175	291.667	0.0899734
-175	408.333	0.112203		-175	408.333	0.0489866
-175	525	0.0740173		-175	525	0.0716362
-175	641.667	0.0611206		-175	641.667	0.0792109
-175	758.333	0.018279		-175	758.333	0.0326455
-175	875	0.0088808		-175	875	0.0196018
-175	991.667	0.00225573		-175	991.667	0.00402771
-175	1108.33	0.00414751		-175	1108.33	0.011382
-175	1225	0		-175	1225	0
-175	1341.67	0.00494557		-175	1341.67	0.00303661
-175	1458.33	0.000764591		-175	1458.33	0
-175	1575	0.00070225		-175	1575	0
-175	1691.67	0.00397505		-175	1691.67	0
-58.3333	-1691.67	0.00195904		-58.3333	-1691.67	0.0025498
-58.3333	-1575	0.00142955		-58.3333	-1575	0.00272874
-58.3333	-1458.33	0.000744439		-58.3333	-1458.33	0
-58.3333	-1341.67	0.00252684		-58.3333	-1341.67	0
-58.3333	-1225	0		-58.3333	-1225	0.00342289
-58.3333	-1108.33	0.00308794		-58.3333	-1108.33	0
-58.3333	-991.667	0		-58.3333	-991.667	0
-58.3333	-875	0		-58.3333	-875	0
-58.3333	-758.333	0.00303074		-58.3333	-758.333	0.038992
-58.3333	-641.667	0.0377548		-58.3333	-641.667	0.059559
-58.3333	-525	0.0508819		-58.3333	-525	0.0398528
-58.3333	-408.333	0.0833005		-58.3333	-408.333	0.0498457
-58.3333	-291.667	0.0970127		-58.3333	-291.667	0.0546172
-58.3333	-175	0.119415		-58.3333	-175	0.155811
-58.3333	-58.3333	0.341381		-58.3333	-58.3333	0.0674575
-58.3333	58.3333	0.341381		-58.3333	58.3333	0.0674575
-58.3333	175	0.119415		-58.3333	175	0.155811
-58.3333	291.667	0.0970127		-58.3333	291.667	0.0546172
-58.3333	408.333	0.0833005		-58.3333	408.333	0.0498457
-58.3333	525	0.0508819		-58.3333	525	0.0398528
-58.3333	641.667	0.0377548		-58.3333	641.667	0.059559
-58.3333	758.333	0.00303074		-58.3333	758.333	0.038992
-58.3333	875	0		-58.3333	875	0
-58.3333	991.667	0		-58.3333	991.667	0
-58.3333	1108.33	0.00308794		-58.3333	1108.33	0
-58.3333	1225	0		-58.3333	1225	0.00342289
-58.3333	1341.67	0.00252684		-58.3333	1341.67	0
-58.3333	1458.33	0.000744439		-58.3333	1458.33	0
-58.3333	1575	0.00142955		-58.3333	1575	0.00272874
-58.3333	1691.67	0.00195904		-58.3333	1691.67	0.0025498
58.3333	-1691.67	0.00132962		58.3333	-1691.67	0
58.3333	-1575	0		58.3333	-1575	0
58.3333	-1458.33	0.00306837		58.3333	-1458.33	0.00288995
58.3333	-1341.67	0		58.3333	-1341.67	0.00323985
58.3333	-1225	0.000944246		58.3333	-1225	0
58.3333	-1108.33	0		58.3333	-1108.33	0.00759181
58.3333	-991.667	0.00572706		58.3333	-991.667	0.0087681
58.3333	-875	0.00669167		58.3333	-875	0.00498133
58.3333	-758.333	0.0118444		58.3333	-758.333	0.0226426
58.3333	-641.667	0.0320057		58.3333	-641.667	0.00643337
58.3333	-525	0.0545577		58.3333	-525	0.0643238
58.3333	-408.333	0.0266908		58.3333	-408.333	0.0530049
58.3333	-291.667	0.0535204		58.3333	-291.667	0.02776
58.3333	-175	0.100113		58.3333	-175	0.0521432
58.3333	-58.3333	0.21047		58.3333	-58.3333	0.0910064
58.3333	58.3333	0.21047		58.3333	58.3333	0.0910064
58.3333	175	0.100113		58.3333	175	0.0521432
58.3333	291.667	0.0535204		58.3333	291.667	0.02776
58.3333	408.333	0.0266908		58.3333	408.333	0.0530049
58.3333	525	0.0545577		58.3333	525	0.0643238
58.3333	641.667	0.0320057		58.3333	641.667	0.00643337
58.3333	758.333	0.0118444		58.3333	758.333	0.0226426
58.3333	875	0.00669167		58.3333	875	0.00498133
58.3333	991.667	0.00572706		58.3333	991.667	0.0087681
58.3333	1108.33	0		58.3333	1108.33	0.00759181
58.3333	1225	0.000944246		58.3333	1225	0
58.3333	1341.67	0		58.3333	1341.67	0.00323985
58.3333	1458.33	0.00306837		58.3333	1458.33	0.00288995
58.3333	1575	0		58.3333	1575	0
58.3333	1691.67	0.00132962		58.3333	1691.67	0
175	-1691.67	0		175	-1691.67	0
175	-1575	0		175	-1575	0
175	-1458.33	0		175	-1458.33	0
175	-1341.67	0		175	-1341.67	0.00626992
175	-1225	0.00182123		175	-1225	0
175	-1108.33	0.00405726		175	-1108.33	0.00380934
175	-991.667	0		175	-991.667	0.00866309
175	-875	0.00318481		175	-875	0.0144822
175	-758.333	0.00730283		175	-758.333	0.00225995
175	-641.667	0.0347746		175	-641.667	0.013079
175	-525	0.0485533		175	-525	0.0175461
175	-408.333	0.0242686		175	-408.333	0.0913156
175	-291.667	0.0503335		175	-291.667	0.0321233
175	-175	0.0678172		175	-175	0.128977
175	-58.3333	0.0148218		175	-58.3333	0.090278
175	58.3333	0.0148218		175	58.3333	0.090278
175	175	0.0678172		175	175	0.128977
175	291.667	0.0503335		175	291.667	0.0321233
175	408.333	0.0242686		175	408.333	0.0913156
175	525	0.0485533		175	525	0.0175461
175	641.667	0.0347746		175	641.667	0.013079
175	758.333	0.00730283		175	758.333	0.00225995
175	875	0.00318481		175	875	0.0144822
175	991.667	0		175	991.667	0.00866309
175	1108.33	0.00405726		175	1108.33	0.00380934
175	1225	0.00182123		175	1225	0
175	1341.67	0		175	1341.67	0.00626992
175	1458.33	0		175	1458.33	0
175	1575	0		175	1575	0
175	1691.67	0		175	1691.67	0
291.667	-1691.67	0		291.667	-1691.67	0
291.667	-1575	0		291.667	-1575	0
291.667	-1458.33	0.00149306		291.667	-1458.33	0
291.667	-1341.67	0.000834378		291.667	-1341.67	0
291.667	-1225	0.00277448		291.667	-1225	0.00343123
291.667	-1108.33	0.00298621		291.667	-1108.33	0.0075359
291.667	-991.667	0.00328279		291.667	-991.667	0.00412661
291.667	-875	0		291.667	-875	0.00496309
291.667	-758.333	0.00891422		291.667	-758.333	0.033141
291.667	-641.667	0.0276861		291.667	-641.667	0
291.667	-525	0.0193052		291.667	-525	0.0466456
291.667	-408.333	0.0213581		291.667	-408.333	0.0220674
291.667	-291.667	0.0372074		291.667	-291.667	0
291.667	-175	0.0393044		291.667	-175	0.071977
291.667	-58.3333	0.0194639		291.667	-58.3333	0
291.667	58.3333	0.0194639		291.667	58.3333	0
291.667	175	0.0393044		291.667	175	0.071977
291.667	291.667	0.0372074		291.667	291.667	0
291.667	408.333	0.0213581		291.667	408.333	0.0220674
291.667	525	0.0193052		291.667	525	0.0466456
291.667	641.667	0.0276861		291.667	641.667	0
291.667	758.333	0.00891422		291.667	758.333	0.033141
291.667	875	0		291.667	875	0.00496309
291.667	991.667	0.00328279		291.667	991.667	0.00412661
291.667	1108.33	0.00298621		291.667	1108.33	0.0075359
291.667	1225	0.00277448		291.667	1225	0.00343123
291.667	1341.67	0.000834378		291.667	1341.67	0
291.667	1458.33	0.00149306		291.667	1458.33	0
291.667	1575	0		291.667	1575	0
291.667	1691.67	0		291.667	1691.67	0
408.333	-1691.67	0		408.333	-1691.67	0
408.333	-1575	0.000688417		408.333	-1575	0.00256325
408.333	-1458.33	0.000741816		408.333	-1458.33	0
408.333	-1341.67	0.00164823		408.333	-1341.67	0
408.333	-1225	0		408.333	-1225	0.0102045
408.333	-1108.33	0		408.333	-1108.33	0.00371879
408.333	-991.667	0.00226811		408.333	-991.667	0.00838071
408.333	-875	0		408.333	-875	0
408.333	-758.333	0.00913566		408.333	-758.333	0.0116251
408.333	-641.667	0.020757		408.333	-641.667	0.0187385
408.333	-525	0.0377862		408.333	-525	0.0332575
408.333	-408.333	0.0182698		408.333	-408.333	0.0198023
408.333	-291.667	0.0413853		408.333	-291.667	0
408.333	-175	0.0320471		408.333	-175	0.0627412
408.333	-58.3333	0.0752217		408.333	-58.3333	0
408.333	58.3333	0.0752217		408.333	58.3333	0
408.333	175	0.0320471		408.333	175	0.0627412
408.333	291.667	0.0413853		408.333	291.667	0
408.333	408.333	0.0182698		408.333	408.333	0.0198023
408.333	525	0.0377862		408.333	525	0.0332575
408.333	641.667	0.020757		408.333	641.667	0.0187385
408.333	758.333	0.00913566		408.333	758.333	0.0116251
408.333	875	0		408.333	875	0
408.333	991.667	0.00226811		408.333	991.667	0.00838071
408.333	1108.33	0		408.333	1108.33	0.00371879
408.333	1225	0		408.333	1225	0.0102045
408.333	1341.67	0.00164823		408.333	1341.67	0
408.333	1458.33	0.000741816		408.333	1458.33	0
408.333	1575	0.000688417		408.333	1575	0.00256325
408.333	1691.67	0		408.333	1691.67	0
525	-1691.67	0		525	-1691.67	0.00249951
525	-1575	0		525	-1575	0
525	-1458.33	0		525	-1458.33	0.00277453
525	-1341.67	0		525	-1341.67	0.00298718
525	-1225	0.00455639		525	-1225	0
525	-1108.33	0.00204878		525	-1108.33	0
525	-991.667	0		525	-991.667	0
525	-875	0		525	-875	0
525	-758.333	0.00573899		525	-758.333	0
525	-641.667	0.00872814		525	-641.667	0.0131678
525	-525	0		525	-525	0.00781267
525	-408.333	0.0105582		525	-408.333	0.0103323
525	-291.667	0.0049223		525	-291.667	0
525	-175	0.0426692		525	-175	0
525	-58.3333	0		525	-58.3333	0
525	58.3333	0		525	58.3333	0
525	175	0.0426692		525	175	0
525	291.667	0.0049223		525	291.667	0
525	408.333	0.0105582		525	408.333	0.0103323
525	525	0		525	525	0.00781267
525	641.667	0.00872814		525	641.667	0.0131678
525	758.333	0.00573899		525	758.333	0
525	875	0		525	875	0
525	991.667	0		525	991.667	0
525	1108.33	0.00204878		525	1108.33	0
525	1225	0.00455639		525	1225	0
525	1341.67	0		525	1341.67	0.00298718
525	1458.33	0		525	1458.33	0.00277453
525	1575	0		525	1575	0
525	1691.67	0		525	1691.67	0.00249951
641.667	-1691.67	0.000640862		641.667	-1691.67	0
641.667	-1575	0		641.667	-1575	0
641.667	-1458.33	0		641.667	-1458.33	0
641.667	-1341.67	0.00249591		641.667	-1341.67	0.00318806
641.667	-1225	0.00268956		641.667	-1225	0.00338801
641.667	-1108.33	0.00101349		641.667	-1108.33	0
641.667	-991.667	0		641.667	-991.667	0
641.667	-875	0		641.667	-875	0
641.667	-758.333	0		641.667	-758.333	0
641.667	-641.667	0.0123363		641.667	-641.667	0
641.667	-525	0		641.667	-525	0
641.667	-408.333	0.00781888		641.667	-408.333	0.010063
641.667	-291.667	0.0206312		641.667	-291.667	0
641.667	-175	0.0158154		641.667	-175	0
641.667	-58.3333	0.0100486		641.667	-58.3333	0
641.667	58.3333	0.0100486		641.667	58.3333	0
641.667	175	0.0158154		641.667	175	0
641.667	291.667	0.0206312		641.667	291.667	0
641.667	408.333	0.00781888		641.667	408.333	0.010063
641.667	525	0		641.667	525	0
641.667	641.667	0.0123363		641.667	641.667	0
641.667	758.333	0		641.667	758.333	0
641.667	875	0		641.667	875	0
641.667	991.667	0		641.667	991.667	0
641.667	1108.33	0.00101349		641.667	1108.33	0
641.667	1225	0.00268956		641.667	1225	0.00338801
641.667	1341.67	0.00249591		641.667	1341.67	0.00318806
641.667	1458.33	0		641.667	1458.33	0
641.667	1575	0		641.667	1575	0
641.667	1691.67	0.000640862		641.667	1691.67	0
758.333	-1691.67	0.000655195		758.333	-1691.67	0
758.333	-1575	0.000722673		758.333	-1575	0.00265667
758.333	-1458.33	0.00156744		758.333	-1458.33	0
758.333	-1341.67	0		758.333	-1341.67	0
758.333	-1225	0.00182034		758.333	-1225	0
758.333	-1108.33	0.00289711		758.333	-1108.33	0.00766029
758.333	-991.667	0		758.333	-991.667	0
758.333	-875	0		758.333	-875	0
758.333	-758.333	0.0028653		758.333	-758.333	0
758.333	-641.667	0.00186965		758.333	-641.667	0
758.333	-525	0		758.333	-525	0.00876446
758.333	-408.333	0		758.333	-408.333	0.00930956
758.333	-291.667	0.0241046		758.333	-291.667	0
758.333	-175	0.00533285		758.333	-175	0.0180078
758.333	-58.3333	0.0106872		758.333	-58.3333	0.0461663
758.333	58.3333	0.0106872		758.333	58.3333	0.0461663
758.333	175	0.00533285		758.333	175	0.0180078
758.333	291.667	0.0241046		758.333	291.667	0
758.333	408.333	0		758.333	408.333	0.00930956
758.333	525	0		758.333	525	0.00876446
758.333	641.667	0.00186965		758.333	641.667	0
758.333	758.333	0.0028653		758.333	758.333	0
758.333	875	0		758.333	875	0
758.333	991.667	0		758.333	991.667	0
758.333	1108.33	0.00289711		758.333	1108.33	0.00766029
758.333	1225	0.00182034		758.333	1225	0
758.333	1341.67	0		758.333	1341.67	0
758.333	1458.33	0.00156744		758.333	1458.33	0
758.333	1575	0.000722673		758.333	1575	0.00265667
758.333	1691.67	0.000655195		758.333	1691.67	0
875	-1691.67	0.00128536		875	-1691.67	0
875	-1575	0		875	-1575	0.00270093
875	-1458.33	0		875	-1458.33	0.00295221
875	-1341.67	0		875	-1341.67	0.00305203
875	-1225	0		875	-1225	0.00676226
875	-1108.33	0.00206763		875	-1108.33	0
875	-991.667	0.00451619		875	-991.667	0.00437561
875	-875	0.00126442		875	-875	0.00457097
875	-758.333	0.00584874		875	-758.333	0.0164037
875	-641.667	0		875	-641.667	0.0062336
875	-525	0		875	-525	0.00827322
875	-408.333	0		875	-408.333	0
875	-291.667	0.0105432		875	-291.667	0
875	-175	0.0159459		875	-175	0.0309764
875	-58.3333	0		875	-58.3333	0
875	58.3333	0		875	58.3333	0
875	175	0.0159459		875	175	0.0309764
875	291.667	0.0105432		875	291.667	0
875	408.333	0		875	408.333	0
875	525	0		875	525	0.00827322
875	641.667	0		875	641.667	0.0062336
875	758.333	0.00584874		875	758.333	0.0164037
875	875	0.00126442		875	875	0.00457097
875	991.667	0.00451619		875	991.667	0.00437561
875	1108.33	0.00206763		875	1108.33	0
875	1225	0		875	1225	0.00676226
875	1341.67	0		875	1341.67	0.00305203
875	1458.33	0		875	1458.33	0.00295221
875	1575	0		875	1575	0.00270093
875	1691.67	0.00128536		875	1691.67	0
991.667	-1691.67	0.00196743		991.667	-1691.67	0.00242116
991.667	-1575	0		991.667	-1575	0.00532587
991.667	-1458.33	0.00226832		991.667	-1458.33	0.00287414
991.667	-1341.67	0		991.667	-1341.67	0.00311849
991.667	-1225	0.000946845		991.667	-1225	0.00337444
991.667	-1108.33	0.000998691		991.667	-1108.33	0.00724876
991.667	-991.667	0.00336651		991.667	-991.667	0
991.667	-875	0		991.667	-875	0.00914131
991.667	-758.333	0.00132687		991.667	-758.333	0
991.667	-641.667	0.00169543		991.667	-641.667	0.00665645
991.667	-525	0.00654476		991.667	-525	0
991.667	-408.333	0.00547979		991.667	-408.333	0.00995481
991.667	-291.667	0.0116926		991.667	-291.667	0
991.667	-175	0.00492533		991.667	-175	0
991.667	-58.3333	0		991.667	-58.3333	0
991.667	58.3333	0		991.667	58.3333	0
991.667	175	0.00492533		991.667	175	0
991.667	291.667	0.0116926		991.667	291.667	0
991.667	408.333	0.00547979		991.667	408.333	0.00995481
991.667	525	0.00654476		991.667	525	0
991.667	641.667	0.00169543		991.667	641.667	0.00665645
991.667	758.333	0.00132687		991.667	758.333	0
991.667	875	0		991.667	875	0.00914131
991.667	991.667	0.00336651		991.667	991.667	0
991.667	1108.33	0.000998691		991.667	1108.33	0.00724876
991.667	1225	0.000946845		991.667	1225	0.00337444
991.667	1341.67	0		991.667	1341.67	0.00311849
991.667	1458.33	0.00226832		991.667	1458.33	0.00287414
991.667	1575	0		991.667	1575	0.00532587
991.667	1691.67	0.00196743		991.667	1691.67	0.00242116
1108.33	-1691.67	0		1108.33	-1691.67	0
1108.33	-1575	0		1108.33	-1575	0
1108.33	-1458.33	0.00156091		1108.33	-1458.33	0
1108.33	-1341.67	0.000847364		1108.33	-1341.67	0
1108.33	-1225	0		1108.33	-1225	0
1108.33	-1108.33	0		1108.33	-1108.33	0.00724238
1108.33	-991.667	0.00219576		1108.33	-991.667	0.00413471
1108.33	-875	0.00254846		1108.33	-875	0
1108.33	-758.333	0.00295599		1108.33	-758.333	0.00583644
1108.33	-641.667	0		1108.33	-641.667	0
1108.33	-525	0		1108.33	-525	0.00794016
1108.33	-408.333	0		1108.33	-408.333	0
1108.33	-291.667	0.00354478		1108.33	-291.667	0
1108.33	-175	0.0151349		1108.33	-175	0
1108.33	-58.3333	0		1108.33	-58.3333	0
1108.33	58.3333	0		1108.33	58.3333	0
1108.33	175	0.0151349		1108.33	175	0
1108.33	291.667	0.00354478		1108.33	291.667	0
1108.33	408.333	0		1108.33	408.333	0
1108.33	525	0		1108.33	525	0.00794016
1108.33	641.667	0		1108.33	641.667	0
1108.33	758.333	0.00295599		1108.33	758.333	0.00583644
1108.33	875	0.00254846		1108.33	875	0
1108.33	991.667	0.00219576		1108.33	991.667	0.00413471
1108.33	1108.33	0		1108.33	1108.33	0.00724238
1108.33	1225	0		1108.33	1225	0
1108.33	1341.67	0.000847364		1108.33	1341.67	0
1108.33	1458.33	0.00156091		1108.33	1458.33	0
1108.33	1575	0		1108.33	1575	0
1108.33	1691.67	0		1108.33	1691.67	0
1225	-1691.67	0		1225	-1691.67	0.00250885
1225	-1575	0.00142468		1225	-1575	0.00257982
1225	-1458.33	0		1225	-1458.33	0
1225	-1341.67	0		1225	-1341.67	0
1225	-1225	0		1225	-1225	0.0102405
1225	-1108.33	0		1225	-1108.33	0.00746056
1225	-991.667	0.00215654		1225	-991.667	0
1225	-875	0.00253853		1225	-875	0.00461483
1225	-758.333	0.0031499		1225	-758.333	0.00547796
1225	-641.667	0.00356678		1225	-641.667	0
1225	-525	0.00460077		1225	-525	0.00861782
1225	-408.333	0.00279146		1225	-408.333	0.00937904
1225	-291.667	0.00408245		1225	-291.667	0
1225	-175	0		1225	-175	0
1225	-58.3333	0		1225	-58.3333	0
1225	58.3333	0		1225	58.3333	0
1225	175	0		1225	175	0
1225	291.667	0.00408245		1225	291.667	0
1225	408.333	0.00279146		1225	408.333	0.00937904
1225	525	0.00460077		1225	525	0.00861782
1225	641.667	0.00356678		1225	641.667	0
1225	758.333	0.0031499		1225	758.333	0.00547796
1225	875	0.00253853		1225	875	0.00461483
1225	991.667	0.00215654		1225	991.667	0
1225	1108.33	0		1225	1108.33	0.00746056
1225	1225	0		1225	1225	0.0102405
1225	1341.67	0		1225	1341.67	0
1225	1458.33	0		1225	1458.33	0
1225	1575	0.00142468		1225	1575	0.00257982
1225	1691.67	0		1225	1691.67	0.00250885
1341.67	-1691.67	0		1341.67	-1691.67	0
1341.67	-1575	0.00211405		1341.67	-1575	0.00263116
1341.67	-1458.33	0		1341.67	-1458.33	0.00284475
1341.67	-1341.67	0.00167577		1341.67	-1341.67	0
1341.67	-1225	0.00273661		1341.67	-1225	0.00352359
1341.67	-1108.33	0		1341.67	-1108.33	0.00391802
1341.67	-991.667	0.00106411		1341.67	-991.667	0
1341.67	-875	0.00248547		1341.67	-875	0
1341.67	-758.333	0		1341.67	-758.333	0
1341.67	-641.667	0.00526759		1341.67	-641.667	0.00685989
1341.67	-525	0.00218508		1341.67	-525	0.0174134
1341.67	-408.333	0.0028618		1341.67	-408.333	0
1341.67	-291.667	0.00767567		1341.67	-291.667	0
1341.67	-175	0		1341.67	-175	0
1341.67	-58.3333	0.00984364		1341.67	-58.3333	0
1341.67	58.3333	0.00984364		1341.67	58.3333	0
1341.67	175	0		1341.67	175	0
1341.67	291.667	0.00767567		1341.67	291.667	0
1341.67	408.333	0.0028618		1341.67	408.333	0
1341.67	525	0.00218508		1341.67	525	0.0174134
1341.67	641.667	0.00526759		1341.67	641.667	0.00685989
1341.67	758.333	0		1341.67	758.333	0
1341.67	875	0.00248547		1341.67	875	0
1341.67	991.667	0.00106411		1341.67	991.667	0
1341.67	1108.33	0		1341.67	1108.33	0.00391802
1341.67	1225	0.00273661		1341.67	1225	0.00352359
1341.67	1341.67	0.00167577		1341.67	1341.67	0
1341.67	1458.33	0		1341.67	1458.33	0.00284475
1341.67	1575	0.00211405		1341.67	1575	0.00263116
1341.67	1691.67	0		1341.67	1691.67	0
1458.33	-1691.67	0		1458.33	-1691.67	0
1458.33	-1575	0		1458.33	-1575	0
1458.33	-1458.33	0		1458.33	-1458.33	0
1458.33	-1341.67	0.0017145		1458.33	-1341.67	0
1458.33	-1225	0.000889336		1458.33	-1225	0
1458.33	-1108.33	0.00198357		1458.33	-1108.33	0.00373478
1458.33	-991.667	0		1458.33	-991.667	0
1458.33	-875	0.00631643		1458.33	-875	0.00934382
1458.33	-758.333	0.00291913		1458.33	-758.333	0
1458.33	-641.667	0		1458.33	-641.667	0.00633653
1458.33	-525	0.00215189		1458.33	-525	0.00878984
1458.33	-408.333	0.00560764		1458.33	-408.333	0.0303297
1458.33	-291.667	0		1458.33	-291.667	0
1458.33	-175	0		1458.33	-175	0
1458.33	-58.3333	0		1458.33	-58.3333	0
1458.33	58.3333	0		1458.33	58.3333	0
1458.33	175	0		1458.33	175	0
1458.33	291.667	0		1458.33	291.667	0
1458.33	408.333	0.00560764		1458.33	408.333	0.0303297
1458.33	525	0.00215189		1458.33	525	0.00878984
1458.33	641.667	0		1458.33	641.667	0.00633653
1458.33	758.333	0.00291913		1458.33	758.333	0
1458.33	875	0.00631643		1458.33	875	0.00934382
1458.33	991.667	0		1458.33	991.667	0
1458.33	1108.33	0.00198357		1458.33	1108.33	0.00373478
1458.33	1225	0.000889336		1458.33	1225	0
1458.33	1341.67	0.0017145		1458.33	1341.67	0
1458.33	1458.33	0		1458.33	1458.33	0
1458.33	1575	0		1458.33	1575	0
1458.33	1691.67	0		1458.33	1691.67	0
1575	-1691.67	0		1575	-1691.67	0
1575	-1575	0.00069785		1575	-1575	0
1575	-1458.33	0		1575	-1458.33	0.00284763
1575	-1341.67	0.00334307		1575	-1341.67	0
1575	-1225	0.00185583		1575	-1225	0.00343918
1575	-1108.33	0		1575	-1108.33	0.0038641
1575	-991.667	0.0011803		1575	-991.667	0
1575	-875	0.00125058		1575	-875	0
1575	-758.333	0		1575	-758.333	0.010594
1575	-641.667	0		1575	-641.667	0.0136711
1575	-525	0.00630545		1575	-525	0
1575	-408.333	0.0029022		1575	-408.333	0
1575	-291.667	0.00432666		1575	-291.667	0
1575	-175	0.00871866		1575	-175	0.0219778
1575	-58.3333	0		1575	-58.3333	0
1575	58.3333	0		1575	58.3333	0
1575	175	0.00871866		1575	175	0.0219778
1575	291.667	0.00432666		1575	291.667	0
1575	408.333	0.0029022		1575	408.333	0
1575	525	0.00630545		1575	525	0
1575	641.667	0		1575	641.667	0.0136711
1575	758.333	0		1575	758.333	0.010594
1575	875	0.00125058		1575	875	0
1575	991.667	0.0011803		1575	991.667	0
1575	1108.33	0		1575	1108.33	0.0038641
1575	1225	0.00185583		1575	1225	0.00343918
1575	1341.67	0.00334307		1575	1341.67	0
1575	1458.33	0		1575	1458.33	0.00284763
1575	1575	0.00069785		1575	1575	0
1575	1691.67	0		1575	1691.67	0
1691.67	-1691.67	0		1691.67	-1691.67	0
1691.67	-1575	0		1691.67	-1575	0
1691.67	-1458.33	0.000743907		1691.67	-1458.33	0
1691.67	-1341.67	0		1691.67	-1341.67	0
1691.67	-1225	0.00181266		1691.67	-1225	0
1691.67	-1108.33	0.0020077		1691.67	-1108.33	0
1691.67	-991.667	0		1691.67	-991.667	0
1691.67	-875	0.00121563		1691.67	-875	0
1691.67	-758.333	0		1691.67	-758.333	0
1691.67	-641.667	0		1691.67	-641.667	0
1691.67	-525	0.00212145		1691.67	-525	0.00827587
1691.67	-408.333	0		1691.67	-408.333	0
1691.67	-291.667	0		1691.67	-291.667	0
1691.67	-175	0		1691.67	-175	0
1691.67	-58.3333	0		1691.67	-58.3333	0
1691.67	58.3333	0		1691.67	58.3333	0
1691.67	175	0		1691.67	175	0
1691.67	291.667	0		1691.67	291.667	0
1691.67	408.333	0		1691.67	408.333	0
1691.67	525	0.00212145		1691.67	525	0.00827587
1691.67	641.667	0		1691.67	641.667	0
1691.67	758.333	0		1691.67	758.333	0
1691.67	875	0.00121563		1691.67	875	0
1691.67	991.667	0		1691.67	991.667	0
1691.67	1108.33	0.0020077		1691.67	1108.33	0
1691.67	1225	0.00181266		1691.67	1225	0
1691.67	1341.67	0		1691.67	1341.67	0
1691.67	1458.33	0.000743907		1691.67	1458.33	0
1691.67	1575	0		1691.67	1575	0
1691.67	1691.67	0		1691.67	1691.67	0

## Sheet: Figure3
(a)									(b)
Total			E2			SN2			Walden inversion			Flip-over retention
-cos(θ)	Distributions		-cos(θ)	Distributions		-cos(θ)	Distributions		-cos(θ)	Distributions		-cos(θ)	Distributions
-0.95	2.08946		-0.95	2.02614		-0.95	0.063317		-0.95	0.279567		-0.95	0.148412
-0.85	1.01767		-0.85	0.983626		-0.85	0.0340414		-0.85	0.177174		-0.85	0.0529222
-0.75	0.785846		-0.75	0.766953		-0.75	0.018893		-0.75	0.0782329		-0.75	0.0494708
-0.65	0.636744		-0.65	0.621255		-0.65	0.0154888		-0.65	0.0724804		-0.65	0.0322135
-0.55	0.574789		-0.55	0.555385		-0.55	0.0194036		-0.55	0.069029		-0.55	0.0621261
-0.45	0.497175		-0.45	0.483558		-0.45	0.0136166		-0.45	0.0678785		-0.45	0.0241601
-0.35	0.436411		-0.35	0.422794		-0.35	0.0136166		-0.35	0.0621261		-0.35	0.0299126
-0.25	0.408156		-0.25	0.393859		-0.25	0.0142974		-0.25	0.069029		-0.25	0.0276116
-0.15	0.340244		-0.15	0.331053		-0.15	0.00919118		-0.15	0.0391164		-0.15	0.0230097
-0.05	0.303479		-0.05	0.294798		-0.05	0.00868056		-0.05	0.0483203		-0.05	0.0103543
0.05	0.294969		0.05	0.280842		0.05	0.0141272		0.05	0.069029		0.05	0.0264611
0.15	0.259225		0.15	0.242375		0.15	0.0168505		0.15	0.0931891		0.15	0.0207087
0.25	0.223652		0.25	0.20595		0.25	0.0177015		0.25	0.102393		0.25	0.0172572
0.35	0.209695		0.35	0.183994		0.35	0.0257013		0.35	0.164519		0.35	0.00920387
0.45	0.191823		0.45	0.150974		0.45	0.0408497		0.45	0.263461		0.45	0.0126553
0.55	0.208844		0.55	0.140931		0.55	0.0679126		0.55	0.449839		0.55	0.00920387
0.65	0.250885		0.65	0.122549		0.65	0.128336		0.65	0.852508		0.65	0.0149563
0.75	0.301777		0.75	0.112166		0.75	0.189611		0.75	1.26898		0.75	0.0126553
0.85	0.398284		0.85	0.092933		0.85	0.305351		0.85	2.02255		0.85	0.0414174
0.95	0.570874		0.95	0.108422		0.95	0.462452		0.95	3.0902		0.95	0.035665

## Sheet: Figure4
(a)						(b)
C-Cl			C-I			ab initio			PES
Trajectory integration time(ps)	Interatomic distance(Å)		Trajectory integration time(ps)	Interatomic distance(Å)		Trajectory integration time(ps)	Potential energy(eV)		Trajectory integration time(ps)	Potential energy(eV)
0.00148	18.749		0.00148	2.25778		0.00148	1.8037		0.00148	1.80305
0.00296	18.7024		0.00296	2.2552		0.00296	1.9201		0.00296	1.91939
0.00444	18.6558		0.00444	2.25355		0.00444	1.56		0.00444	1.55816
0.00592	18.6088		0.00592	2.25264		0.00592	1.3925		0.00592	1.39134
0.0074	18.561		0.0074	2.25222		0.0074	1.7486		0.0074	1.74864
0.00888	18.512		0.00888	2.2521		0.00888	1.9277		0.00888	1.92862
0.01036	18.4617		0.01036	2.25216		0.01036	1.5306		0.01036	1.53123
0.01184	18.4101		0.01184	2.25219		0.01184	1.5214		0.01184	1.52196
0.01332	18.3579		0.01332	2.25172		0.01332	1.7475		0.01332	1.7472
0.0148	18.3057		0.0148	2.24996		0.0148	1.6277		0.0148	1.62682
0.01628	18.2548		0.01628	2.24587		0.01628	1.3124		0.01628	1.31196
0.01776	18.2067		0.01776	2.23831		0.01776	1.53		0.01776	1.53065
0.01924	18.1626		0.01924	2.22642		0.01924	1.8586		0.01924	1.86036
0.02072	18.1227		0.02072	2.21028		0.02072	1.8478		0.02072	1.84945
0.0222	18.0863		0.0222	2.19104		0.0222	1.5152		0.0222	1.51526
0.02368	18.0523		0.02368	2.17047		0.02368	1.6669		0.02368	1.6662
0.02516	18.0192		0.02516	2.15035		0.02516	1.9244		0.02516	1.92259
0.02664	17.9856		0.02664	2.13219		0.02664	1.6385		0.02664	1.636
0.02812	17.9499		0.02812	2.11724		0.02812	1.4049		0.02812	1.40279
0.0296	17.9104		0.0296	2.10654		0.0296	1.7285		0.0296	1.72826
0.03108	17.8657		0.03108	2.10106		0.03108	1.8412		0.03108	1.84162
0.03256	17.8145		0.03256	2.10147		0.03256	1.6493		0.03256	1.64968
0.03404	17.7564		0.03404	2.10808		0.03404	1.4533		0.03404	1.45325
0.03552	17.6915		0.03552	2.12058		0.03552	1.8579		0.03552	1.85761
0.037	17.6206		0.037	2.13796		0.037	1.9025		0.037	1.90125
0.03848	17.5454		0.03848	2.15863		0.03848	1.4919		0.03848	1.49071
0.03996	17.4682		0.03996	2.18058		0.03996	1.3155		0.03996	1.3137
0.04144	17.3916		0.04144	2.20166		0.04144	1.5577		0.04144	1.55615
0.04292	17.3181		0.04292	2.21995		0.04292	1.7978		0.04292	1.79734
0.0444	17.2497		0.0444	2.23404		0.0444	1.6342		0.0444	1.63359
0.04588	17.1876		0.04588	2.24316		0.04588	1.5968		0.04588	1.5954
0.04736	17.1327		0.04736	2.24701		0.04736	1.9171		0.04736	1.91481
0.04884	17.0851		0.04884	2.24574		0.04884	1.7413		0.04884	1.73938
0.05032	17.044		0.05032	2.23993		0.05032	1.3594		0.05032	1.35855
0.0518	17.0079		0.0518	2.2305		0.0518	1.2643		0.0518	1.26457
0.05328	16.9746		0.05328	2.21866		0.05328	1.4222		0.05328	1.42339
0.05476	16.9421		0.05476	2.20564		0.05476	1.7385		0.05476	1.74129
0.05624	16.9085		0.05624	2.19249		0.05624	1.5684		0.05624	1.56912
0.05772	16.8724		0.05772	2.18014		0.05772	1.9125		0.05772	1.91146
0.0592	16.8329		0.0592	2.16932		0.0592	2.1773		0.0592	2.17498
0.06068	16.7892		0.06068	2.16049		0.06068	1.9291		0.06068	1.92775
0.06216	16.7413		0.06216	2.15395		0.06216	1.6251		0.06216	1.62608
0.06364	16.6891		0.06364	2.14977		0.06364	1.3271		0.06364	1.32809
0.06512	16.6334		0.06512	2.14775		0.06512	1.4051		0.06512	1.40475
0.0666	16.5749		0.0666	2.14744		0.0666	1.4996		0.0666	1.49863
0.06808	16.5147		0.06808	2.14831		0.06808	1.3172		0.06808	1.31586
0.06956	16.4542		0.06956	2.14971		0.06956	1.8342		0.06956	1.83309
0.07104	16.395		0.07104	2.1507		0.07104	2.0104		0.07104	2.01058
0.07252	16.339		0.07252	2.15017		0.07252	1.9683		0.07252	1.96941
0.074	16.2874		0.074	2.14722		0.074	1.9041		0.074	1.90401
0.07548	16.241		0.07548	2.14172		0.07548	1.6463		0.07548	1.64637
0.07696	16.1988		0.07696	2.13455		0.07696	1.6322		0.07696	1.63443
0.07844	16.1595		0.07844	2.12709		0.07844	1.7085		0.07844	1.71101
0.07992	16.1214		0.07992	2.12059		0.07992	1.5638		0.07992	1.56607
0.0814	16.0832		0.0814	2.11588		0.0814	1.707		0.0814	1.70774
0.08288	16.0438		0.08288	2.11325		0.08288	1.6407		0.08288	1.63986
0.08436	16.0025		0.08436	2.11268		0.08436	1.5851		0.08436	1.5852
0.08584	15.9584		0.08584	2.11401		0.08584	1.4661		0.08584	1.46702
0.08732	15.9111		0.08732	2.11712		0.08732	1.3165		0.08732	1.31696
0.0888	15.8601		0.0888	2.12186		0.0888	1.559		0.0888	1.55971
0.09028	15.8054		0.09028	2.12811		0.09028	1.6784		0.09028	1.67806
0.09176	15.7471		0.09176	2.1358		0.09176	1.9006		0.09176	1.89722
0.09324	15.6858		0.09324	2.14469		0.09324	2.1507		0.09324	2.14656
0.09472	15.6224		0.09472	2.1542		0.09472	1.9999		0.09472	1.99922
0.0962	15.5583		0.0962	2.16348		0.0962	1.7842		0.0962	1.7848
0.09768	15.4944		0.09768	2.17177		0.09768	1.4163		0.09768	1.41613
0.09916	15.4315		0.09916	2.17883		0.09916	0.9461		0.09916	0.947008
0.10064	15.3701		0.10064	2.18494		0.10064	1.2269		0.10064	1.22777
0.10212	15.3102		0.10212	2.19045		0.10212	1.3646		0.10212	1.36446
0.1036	15.2524		0.1036	2.19542		0.1036	1.5272		0.1036	1.52822
0.10508	15.1972		0.10508	2.1996		0.10508	1.9737		0.10508	1.9747
0.10656	15.1448		0.10656	2.20257		0.10656	2.094		0.10656	2.09538
0.10804	15.0952		0.10804	2.2042		0.10804	1.9072		0.10804	1.90855
0.10952	15.048		0.10952	2.20478		0.10952	1.4827		0.10952	1.48427
0.111	15.0021		0.111	2.20497		0.111	1.2705		0.111	1.27231
0.11248	14.9565		0.11248	2.20548		0.11248	1.6481		0.11248	1.64896
0.11396	14.9102		0.11396	2.20681		0.11396	1.4178		0.11396	1.41645
0.11544	14.8624		0.11544	2.20938		0.11544	1.6705		0.11544	1.66753
0.11692	14.8123		0.11692	2.21358		0.11692	2.0606		0.11692	2.0579
0.1184	14.7594		0.1184	2.21991		0.1184	2.0528		0.1184	2.05141
0.11988	14.7031		0.11988	2.22885		0.11988	1.7693		0.11988	1.76722
0.12136	14.6429		0.12136	2.24069		0.12136	1.1583		0.12136	1.15671
0.12284	14.5787		0.12284	2.25538		0.12284	1.1374		0.12284	1.13798
0.12432	14.511		0.12432	2.27239		0.12432	1.6897		0.12432	1.69015
0.1258	14.4406		0.1258	2.29073		0.1258	1.5759		0.1258	1.57679
0.12728	14.3689		0.12728	2.30918		0.12728	1.904		0.12728	1.90578
0.12876	14.2972		0.12876	2.32635		0.12876	2.252		0.12876	2.25304
0.13024	14.2272		0.13024	2.34097		0.13024	2.1521		0.13024	2.15245
0.13172	14.1602		0.13172	2.35201		0.13172	1.5823		0.13172	1.58233
0.1332	14.0978		0.1332	2.3587		0.1332	0.9733		0.1332	0.973612
0.13468	14.041		0.13468	2.36045		0.13468	1.3522		0.13468	1.35328
0.13616	13.9905		0.13616	2.35688		0.13616	1.5662		0.13616	1.56614
0.13764	13.9469		0.13764	2.34777		0.13764	1.5072		0.13764	1.50547
0.13912	13.9098		0.13912	2.33316		0.13912	1.9241		0.13912	1.92159
0.1406	13.8786		0.1406	2.31366		0.1406	2.1059		0.1406	2.10314
0.14208	13.8514		0.14208	2.29062		0.14208	2.0532		0.14208	2.0502
0.14356	13.8257		0.14356	2.26598		0.14356	1.4544		0.14356	1.45119
0.14504	13.7987		0.14504	2.24189		0.14504	1.1582		0.14504	1.1569
0.14652	13.7681		0.14652	2.22026		0.14652	1.6058		0.14652	1.60546
0.148	13.7322		0.148	2.20237		0.148	1.6973		0.148	1.69841
0.14948	13.6906		0.14948	2.18892		0.14948	1.6123		0.14948	1.61269
0.15096	13.6434		0.15096	2.18005		0.15096	1.7274		0.15096	1.72695
0.15244	13.5911		0.15244	2.17548		0.15244	1.9188		0.15244	1.91871
0.15392	13.5348		0.15392	2.17462		0.15392	1.8459		0.15392	1.84616
0.1554	13.4757		0.1554	2.17663		0.1554	1.227		0.1554	1.22656
0.15688	13.4154		0.15688	2.18041		0.15688	1.2338		0.15688	1.23254
0.15836	13.3556		0.15836	2.18468		0.15836	1.7781		0.15836	1.77719
0.15984	13.2978		0.15984	2.18816		0.15984	1.9091		0.15984	1.90943
0.16132	13.2431		0.16132	2.18971		0.16132	1.9355		0.16132	1.93564
0.1628	13.1922		0.1628	2.18858		0.1628	1.8471		0.1628	1.84635
0.16428	13.1455		0.16428	2.18443		0.16428	1.8979		0.16428	1.89732
0.16576	13.1024		0.16576	2.1774		0.16576	1.6748		0.16576	1.67573
0.16724	13.0617		0.16724	2.16814		0.16724	1.0258		0.16724	1.02714
0.16872	13.0218		0.16872	2.15771		0.16872	1.146		0.16872	1.14577
0.1702	12.9807		0.1702	2.14737		0.1702	1.5543		0.1702	1.55467
0.17168	12.9369		0.17168	2.13836		0.17168	1.6907		0.17168	1.69048
0.17316	12.8891		0.17316	2.13162		0.17316	1.8266		0.17316	1.82589
0.17464	12.8368		0.17464	2.12779		0.17464	1.8861		0.17464	1.88743
0.17612	12.78		0.17612	2.12709		0.17612	1.8605		0.17612	1.86274
0.1776	12.7197		0.1776	2.12939		0.1776	1.5343		0.1776	1.53577
0.17908	12.6572		0.17908	2.13419		0.17908	1.0759		0.17908	1.07686
0.18056	12.594		0.18056	2.14055		0.18056	1.4413		0.18056	1.44301
0.18204	12.5324		0.18204	2.14711		0.18204	1.7562		0.18204	1.75778
0.18352	12.4742		0.18352	2.15253		0.18352	1.7633		0.18352	1.76325
0.185	12.4204		0.185	2.15601		0.185	1.6814		0.185	1.68071
0.18648	12.371		0.18648	2.15746		0.18648	1.6469		0.18648	1.64792
0.18796	12.3255		0.18796	2.15726		0.18796	1.5293		0.18796	1.52986
0.18944	12.2828		0.18944	2.15596		0.18944	1.084		0.18944	1.0841
0.19092	12.2415		0.19092	2.15393		0.19092	1.0848		0.19092	1.0854
0.1924	12.2007		0.1924	2.15127		0.1924	1.9272		0.1924	1.92864
0.19388	12.1594		0.19388	2.14802		0.19388	2.0329		0.19388	2.03574
0.19536	12.1169		0.19536	2.14435		0.19536	1.9537		0.19536	1.956
0.19684	12.0723		0.19684	2.14049		0.19684	1.9478		0.19684	1.94913
0.19832	12.0252		0.19832	2.13681		0.19832	1.8414		0.19832	1.84204
0.1998	11.9754		0.1998	2.13372		0.1998	1.5356		0.1998	1.53543
0.20128	11.9226		0.20128	2.13164		0.20128	1.0777		0.20128	1.07784
0.20276	11.8668		0.20276	2.13106		0.20276	1.4314		0.20276	1.43278
0.20424	11.8081		0.20424	2.13239		0.20424	2.1524		0.20424	2.15429
0.20572	11.7466		0.20572	2.13602		0.20572	2.0757		0.20572	2.07994
0.2072	11.6825		0.2072	2.14225		0.2072	1.7062		0.2072	1.70843
0.20868	11.6166		0.20868	2.15106		0.20868	1.5929		0.20868	1.59266
0.21016	11.5496		0.21016	2.16209		0.21016	1.5744		0.21016	1.5739
0.21164	11.483		0.21164	2.17476		0.21164	1.1945		0.21164	1.19532
0.21312	11.4181		0.21312	2.1883		0.21312	0.9508		0.21312	0.952988
0.2146	11.3558		0.2146	2.20195		0.2146	1.6147		0.2146	1.61783
0.21608	11.2967		0.21608	2.21491		0.21608	2.166		0.21608	2.16934
0.21756	11.2411		0.21756	2.22635		0.21756	1.9271		0.21756	1.92858
0.21904	11.1891		0.21904	2.2354		0.21904	1.7346		0.21904	1.73421
0.22052	11.1404		0.22052	2.24118		0.22052	1.7718		0.22052	1.77152
0.222	11.0948		0.222	2.24288		0.222	1.5654		0.222	1.56479
0.22348	11.0521		0.22348	2.23966		0.22348	1.1785		0.22348	1.17703
0.22496	11.0125		0.22496	2.23084		0.22496	1.2981		0.22496	1.29686
0.22644	10.9761		0.22644	2.21628		0.22644	1.7038		0.22644	1.70244
0.22792	10.9422		0.22792	2.19676		0.22792	1.8219		0.22792	1.82088
0.2294	10.9095		0.2294	2.17422		0.2294	1.5496		0.2294	1.55092
0.23088	10.876		0.23088	2.15122		0.23088	1.4535		0.23088	1.45425
0.23236	10.8399		0.23236	2.13038		0.23236	1.6311		0.23236	1.6309
0.23384	10.7996		0.23384	2.11398		0.23384	1.3762		0.23384	1.37615
0.23532	10.7541		0.23532	2.10374		0.23532	1.1879		0.23532	1.18797
0.2368	10.7029		0.2368	2.10074		0.2368	1.5616		0.2368	1.56119
0.23828	10.6458		0.23828	2.10535		0.23828	2.0133		0.23828	2.01064
0.23976	10.583		0.23976	2.11736		0.23976	2.2517		0.23976	2.24656
0.24124	10.5155		0.24124	2.13589		0.24124	1.878		0.24124	1.87445
0.24272	10.4444		0.24272	2.15954		0.24272	1.6649		0.24272	1.66349
0.2442	10.3714		0.2442	2.1866		0.2442	1.4165		0.2442	1.41604
0.24568	10.2979		0.24568	2.21526		0.24568	1.1146		0.24568	1.11409
0.24716	10.2252		0.24716	2.24368		0.24716	1.3084		0.24716	1.30707
0.24864	10.1547		0.24864	2.27005		0.24864	1.5121		0.24864	1.51141
0.25012	10.0875		0.25012	2.29265		0.25012	1.6501		0.25012	1.64954
0.2516	10.0243		0.2516	2.31004		0.2516	2.1037		0.2516	2.1029
0.25308	9.96526		0.25308	2.3215		0.25308	2.101		0.25308	2.10296
0.25456	9.90984		0.25456	2.32717		0.25456	1.7466		0.25456	1.74948
0.25604	9.8567		0.25604	2.32813		0.25604	1.217		0.25604	1.21859
0.25752	9.8044		0.25752	2.32593		0.25752	1.1982		0.25752	1.19853
0.259	9.75191		0.259	2.32209		0.259	1.5955		0.259	1.59589
0.26048	9.69865		0.26048	2.31787		0.26048	1.5885		0.26048	1.58932
0.26196	9.64447		0.26196	2.31427		0.26196	1.5072		0.26196	1.50814
0.26344	9.5894		0.26344	2.31202		0.26344	1.9		0.26344	1.90048
0.26492	9.5337		0.26492	2.31156		0.26492	2.1957		0.26492	2.19513
0.2664	9.47794		0.2664	2.31283		0.2664	1.6212		0.2664	1.61978
0.26788	9.42304		0.26788	2.31522		0.26788	1.1149		0.26788	1.11408
0.26936	9.36981		0.26936	2.31783		0.26936	1.3675		0.26936	1.3674
0.27084	9.31871		0.27084	2.31983		0.27084	1.5688		0.27084	1.56811
0.27232	9.26979		0.27232	2.32056		0.27232	1.5007		0.27232	1.49985
0.2738	9.22292		0.2738	2.31951		0.2738	1.5793		0.2738	1.58034
0.27528	9.17801		0.27528	2.3162		0.27528	1.9419		0.27528	1.94405
0.27676	9.13508		0.27676	2.31006		0.27676	1.9619		0.27676	1.96265
0.27824	9.09418		0.27824	2.30057		0.27824	1.4241		0.27824	1.42345
0.27972	9.05504		0.27972	2.28756		0.27972	1.3028		0.27972	1.303
0.2812	9.01698		0.2812	2.27131		0.2812	1.5957		0.2812	1.59683
0.28268	8.97912		0.28268	2.25253		0.28268	1.6234		0.28268	1.62483
0.28416	8.9405		0.28416	2.23216		0.28416	1.4775		0.28416	1.47876
0.28564	8.90028		0.28564	2.21141		0.28564	1.5685		0.28564	1.56989
0.28712	8.85763		0.28712	2.19162		0.28712	1.9184		0.28712	1.92035
0.2886	8.81201		0.2886	2.1741		0.2886	1.823		0.2886	1.82394
0.29008	8.7633		0.29008	2.15983		0.29008	1.4244		0.29008	1.42454
0.29156	8.71204		0.29156	2.14923		0.29156	1.4277		0.29156	1.42775
0.29304	8.65928		0.29304	2.14205		0.29304	1.5308		0.29304	1.52974
0.29452	8.60628		0.29452	2.13758		0.29452	1.4964		0.29452	1.49468
0.296	8.55411		0.296	2.13503		0.296	1.456		0.296	1.45547
0.29748	8.50325		0.29748	2.13387		0.29748	1.6271		0.29748	1.62746
0.29896	8.45364		0.29896	2.13392		0.29896	1.7247		0.29896	1.72329
0.30044	8.40479		0.30044	2.13513		0.30044	1.4462		0.30044	1.44275
0.30192	8.35612		0.30192	2.13727		0.30192	1.4454		0.30192	1.44304
0.3034	8.30728		0.3034	2.13969		0.3034	1.6126		0.3034	1.61085
0.30488	8.25804		0.30488	2.14157		0.30488	1.6858		0.30488	1.68404
0.30636	8.20816		0.30636	2.14224		0.30636	1.7198		0.30636	1.71864
0.30784	8.15743		0.30784	2.14136		0.30784	1.7075		0.30784	1.70621
0.30932	8.10585		0.30932	2.13878		0.30932	1.7276		0.30932	1.72676
0.3108	8.05368		0.3108	2.13444		0.3108	1.6066		0.3108	1.60675
0.31228	8.00122		0.31228	2.12858		0.31228	1.4452		0.31228	1.44592
0.31376	7.94857		0.31376	2.12195		0.31376	1.3319		0.31376	1.33257
0.31524	7.89555		0.31524	2.11571		0.31524	1.2188		0.31524	1.21915
0.31672	7.84188		0.31672	2.11103		0.31672	1.2546		0.31672	1.25364
0.3182	7.78729		0.3182	2.10884		0.3182	1.3624		0.3182	1.36081
0.31968	7.73157		0.31968	2.10971		0.31968	1.531		0.31968	1.53053
0.32116	7.67457		0.32116	2.11392		0.32116	1.6112		0.32116	1.61137
0.32264	7.6161		0.32264	2.12164		0.32264	1.674		0.32264	1.6734
0.32412	7.55581		0.32412	2.13305		0.32412	1.8396		0.32412	1.83926
0.3256	7.49348		0.3256	2.14807		0.3256	1.7831		0.3256	1.78461
0.32708	7.42903		0.32708	2.16635		0.32708	1.5512		0.32708	1.55264
0.32856	7.36257		0.32856	2.18719		0.32856	1.4669		0.32856	1.4683
0.33004	7.29426		0.33004	2.20976		0.33004	1.3778		0.33004	1.37856
0.33152	7.22438		0.33152	2.23316		0.33152	1.2386		0.33152	1.23868
0.333	7.1535		0.333	2.25631		0.333	1.1248		0.333	1.12519
0.33448	7.08272		0.33448	2.27782		0.33448	1.5574		0.33448	1.55881
0.33596	7.01356		0.33596	2.29619		0.33596	1.8796		0.33596	1.87864
0.33744	6.94757		0.33744	2.31006		0.33744	1.7679		0.33744	1.76692
0.33892	6.88601		0.33892	2.31849		0.33892	1.7102		0.33892	1.71031
0.3404	6.82953		0.3404	2.32115		0.3404	1.7746		0.3404	1.77506
0.34188	6.77819		0.34188	2.31827		0.34188	1.653		0.34188	1.6528
0.34336	6.73165		0.34336	2.31048		0.34336	1.2413		0.34336	1.2402
0.34484	6.6894		0.34484	2.29857		0.34484	1.1905		0.34484	1.18816
0.34632	6.65074		0.34632	2.28348		0.34632	1.602		0.34632	1.60049
0.3478	6.6148		0.3478	2.26621		0.3478	1.653		0.3478	1.65383
0.34928	6.58048		0.34928	2.24784		0.34928	1.492		0.34928	1.49374
0.35076	6.5466		0.35076	2.22943		0.35076	1.4797		0.35076	1.47963
0.35224	6.51203		0.35224	2.21191		0.35224	1.5831		0.35224	1.58086
0.35372	6.47576		0.35372	2.1961		0.35372	1.4417		0.35372	1.4396
0.3552	6.43699		0.3552	2.18262		0.3552	0.9929		0.3552	0.991435
0.35668	6.39514		0.35668	2.17179		0.35668	1.1518		0.35668	1.15243
0.35816	6.35005		0.35816	2.16361		0.35816	1.4606		0.35816	1.4619
0.35964	6.30205		0.35964	2.15778		0.35964	1.4887		0.35964	1.48904
0.36112	6.25174		0.36112	2.15382		0.36112	1.4748		0.36112	1.47493
0.3626	6.19973		0.3626	2.15129		0.3626	1.5361		0.3626	1.53578
0.36408	6.14649		0.36408	2.14984		0.36408	1.6162		0.36408	1.61568
0.36556	6.09234		0.36556	2.14923		0.36556	1.388		0.36556	1.38709
0.36704	6.03748		0.36704	2.14927		0.36704	1.1342		0.36704	1.13265
0.36852	5.98208		0.36852	2.14988		0.36852	1.4037		0.36852	1.40331
0.37	5.92619		0.37	2.15107		0.37	1.5431		0.37	1.54342
0.37148	5.86975		0.37148	2.15296		0.37148	1.6345		0.37148	1.63543
0.37296	5.8125		0.37296	2.15589		0.37296	1.7366		0.37296	1.73875
0.37444	5.75414		0.37444	2.16038		0.37444	1.6239		0.37444	1.62675
0.37592	5.69436		0.37592	2.16703		0.37592	1.4205		0.37592	1.42331
0.3774	5.63299		0.3774	2.17637		0.3774	1.1839		0.3774	1.18661
0.37888	5.57002		0.37888	2.18847		0.37888	1.0352		0.37888	1.03809
0.38036	5.50551		0.38036	2.20306		0.38036	1.0935		0.38036	1.0943
0.38184	5.43936		0.38184	2.21974		0.38184	1.2228		0.38184	1.22025
0.38332	5.37146		0.38332	2.2381		0.38332	1.624		0.38332	1.6207
0.3848	5.3017		0.3848	2.25769		0.3848	1.7896		0.3848	1.78577
0.38628	5.23017		0.38628	2.27787		0.38628	1.4032		0.38628	1.39936
0.38776	5.15712		0.38776	2.29784		0.38776	1.1125		0.38776	1.11074
0.38924	5.0829		0.38924	2.31674		0.38924	1.131		0.38924	1.13117
0.39072	5.00795		0.39072	2.33383		0.39072	1.1122		0.39072	1.11401
0.3922	4.93285		0.3922	2.34859		0.3922	0.9722		0.3922	0.974334
0.39368	4.85834		0.39368	2.36068		0.39368	1.0739		0.39368	1.07439
0.39516	4.78527		0.39516	2.3699		0.39516	1.392		0.39516	1.38971
0.39664	4.71466		0.39664	2.37615		0.39664	1.3687		0.39664	1.36645
0.39812	4.64749		0.39812	2.37943		0.39812	1.0108		0.39812	1.01217
0.3996	4.58453		0.3996	2.37992		0.3996	1.0376		0.3996	1.04287
0.40108	4.52618		0.40108	2.37778		0.40108	1.2105		0.40108	1.2155
0.40256	4.47249		0.40256	2.3732		0.40256	1.1972		0.40256	1.19964
0.40404	4.42319		0.40404	2.36629		0.40404	1.1403		0.40404	1.13954
0.40552	4.37776		0.40552	2.35728		0.40552	1.4316		0.40552	1.42985
0.407	4.33541		0.407	2.34668		0.407	1.6187		0.407	1.61762
0.40848	4.29483		0.40848	2.33536		0.40848	1.2182		0.40848	1.21621
0.40996	4.2544		0.40996	2.32439		0.40996	0.905		0.40996	0.90364
0.41144	4.21249		0.41144	2.31467		0.41144	1.2493		0.41144	1.25085
0.41292	4.16781		0.41292	2.30674		0.41292	1.3613		0.41292	1.36363
0.4144	4.11965		0.4144	2.30077		0.4144	0.9623		0.4144	0.960658
0.41588	4.06789		0.41588	2.29664		0.41588	0.9892		0.41588	0.986681
0.41736	4.01273		0.41736	2.294		0.41736	1.4565		0.41736	1.45427
0.41884	3.95455		0.41884	2.29227		0.41884	1.5077		0.41884	1.50442
0.42032	3.89396		0.42032	2.29083		0.42032	0.9392		0.42032	0.934398
0.4218	3.83173		0.4218	2.28897		0.4218	0.9578		0.4218	0.954104
0.42328	3.769		0.42328	2.28585		0.42328	1.5311		0.42328	1.52626
0.42476	3.70717		0.42476	2.28074		0.42476	1.3829		0.42476	1.37653
0.42624	3.64777		0.42624	2.27309		0.42624	0.8312		0.42624	0.829252
0.42772	3.59219		0.42772	2.26255		0.42772	1.0516		0.42772	1.05509
0.4292	3.54152		0.4292	2.24905		0.4292	1.5263		0.4292	1.53091
0.43068	3.49654		0.43068	2.23261		0.43068	1.3985		0.43068	1.40042
0.43216	3.45763		0.43216	2.2134		0.43216	1.0967		0.43216	1.0974
0.43364	3.42454		0.43364	2.19193		0.43364	1.4178		0.43364	1.41771
0.43512	3.3963		0.43512	2.16913		0.43512	1.8925		0.43512	1.88835
0.4366	3.37119		0.4366	2.14638		0.4366	1.697		0.4366	1.69031
0.43808	3.34688		0.43808	2.12549		0.43808	1.5517		0.43808	1.54767
0.43956	3.32106		0.43956	2.10821		0.43956	2.1485		0.43956	2.14453
0.44104	3.29203		0.44104	2.0957		0.44104	2.4688		0.44104	2.4608
0.44252	3.25869		0.44252	2.08865		0.44252	1.8951		0.44252	1.88457
0.444	3.22053		0.444	2.08733		0.444	1.3626		0.444	1.35539
0.44548	3.17793		0.44548	2.09128		0.44548	1.6149		0.44548	1.61268
0.44696	3.13206		0.44696	2.09932		0.44696	1.8772		0.44696	1.87547
0.44844	3.08445		0.44844	2.11		0.44844	1.556		0.44844	1.55101
0.44992	3.03669		0.44992	2.12193		0.44992	1.597		0.44992	1.59323
0.4514	2.9902		0.4514	2.13401		0.4514	2.1057		0.4514	2.10234
0.45288	2.94598		0.45288	2.14567		0.45288	2.4119		0.45288	2.40651
0.45436	2.90476		0.45436	2.15648		0.45436	2.0942		0.45436	2.0868
0.45584	2.86726		0.45584	2.16581		0.45584	1.9236		0.45584	1.91904
0.45732	2.83381		0.45732	2.17329		0.45732	2.1133		0.45732	2.11201
0.4588	2.80409		0.4588	2.17916		0.4588	2.1255		0.4588	2.12001
0.46028	2.77745		0.46028	2.18395		0.46028	1.8475		0.46028	1.83755
0.46176	2.75335		0.46176	2.1881		0.46176	2.2691		0.46176	2.25808
0.46324	2.73148		0.46324	2.19187		0.46324	2.8853		0.46324	2.8744
0.46472	2.71169		0.46472	2.19541		0.46472	2.8765		0.46472	2.8667
0.4662	2.69394		0.4662	2.19882		0.4662	2.626		0.4662	2.6197
0.46768	2.67805		0.46768	2.20242		0.46768	2.8852		0.46768	2.88855
0.46916	2.6636		0.46916	2.20682		0.46916	3.3948		0.46916	3.40491
0.47064	2.65062		0.47064	2.21216		0.47064	3.2603		0.47064	3.2661
0.47212	2.64005		0.47212	2.21756		0.47212	3.0718		0.47212	3.07277
0.4736	2.63307		0.4736	2.22174		0.4736	3.3575		0.4736	3.35553
0.47508	2.63044		0.47508	2.22361		0.47508	3.5178		0.47508	3.51511
0.47656	2.63247		0.47656	2.22251		0.47656	3.1074		0.47656	3.10701
0.47804	2.63902		0.47804	2.21819		0.47804	2.6056		0.47804	2.61006
0.47952	2.64978		0.47952	2.21072		0.47952	2.6036		0.47952	2.60969
0.481	2.66453		0.481	2.20033		0.481	2.6742		0.481	2.67694
0.48248	2.68341		0.48248	2.18712		0.48248	2.2695		0.48248	2.27208
0.48396	2.70682		0.48396	2.17104		0.48396	2.3221		0.48396	2.32671
0.48544	2.73497		0.48544	2.15223		0.48544	2.6534		0.48544	2.65957
0.48692	2.76769		0.48692	2.13106		0.48692	2.6569		0.48692	2.66183
0.4884	2.80434		0.4884	2.10822		0.4884	2.3659		0.4884	2.365
0.48988	2.84385		0.48988	2.08478		0.48988	2.1869		0.48988	2.18375
0.49136	2.88497		0.49136	2.06192		0.49136	2.3371		0.49136	2.3345
0.49284	2.92663		0.49284	2.0408		0.49284	2.1553		0.49284	2.1512
0.49432	2.96792		0.49432	2.02255		0.49432	1.9473		0.49432	1.94218
0.4958	3.00803		0.4958	2.00825		0.4958	2.1439		0.4958	2.13843
0.49728	3.04649		0.49728	1.99859		0.49728	2.3538		0.49728	2.34765
0.49876	3.08267		0.49876	1.99422		0.49876	2.1524		0.49876	2.14405
0.50024	3.11593		0.50024	1.9956		0.50024	1.7838		0.50024	1.778
0.50172	3.1458		0.50172	2.00265		0.50172	1.9629		0.50172	1.96172
0.5032	3.17225		0.5032	2.01469		0.5032	2.0971		0.5032	2.09721
0.50468	3.19589		0.50468	2.03031		0.50468	1.932		0.50468	1.93342
0.50616	3.21786		0.50616	2.04769		0.50616	2.0908		0.50616	2.09057
0.50764	3.23926		0.50764	2.06531		0.50764	2.4028		0.50764	2.40006
0.50912	3.26075		0.50912	2.08252		0.50912	2.4476		0.50912	2.44223
0.5106	3.2825		0.5106	2.09954		0.5106	2.1711		0.5106	2.16116
0.51208	3.30446		0.51208	2.11698		0.51208	1.9531		0.51208	1.93905
0.51356	3.32648		0.51356	2.1353		0.51356	2.0794		0.51356	2.0666
0.51504	3.34838		0.51504	2.15475		0.51504	1.7728		0.51504	1.76624
0.51652	3.36973		0.51652	2.17559		0.51652	1.4069		0.51652	1.40645
0.518	3.39003		0.518	2.19805		0.518	1.6505		0.518	1.65358
0.51948	3.40884		0.51948	2.22225		0.51948	2.1241		0.51948	2.13046
0.52096	3.42572		0.52096	2.24842		0.52096	2.2309		0.52096	2.23924
0.52244	3.44038		0.52244	2.27687		0.52244	1.8444		0.52244	1.85161
0.52392	3.4527		0.52392	2.30795		0.52392	1.8846		0.52392	1.89005
0.5254	3.4628		0.5254	2.34195		0.5254	2.0839		0.5254	2.08779
0.52688	3.47092		0.52688	2.37905		0.52688	1.5963		0.52688	1.60179
0.52836	3.4775		0.52836	2.41921		0.52836	1.2672		0.52836	1.2744
0.52984	3.48312		0.52984	2.46213		0.52984	1.677		0.52984	1.68207
0.53132	3.4885		0.53132	2.50728		0.53132	2.172		0.53132	2.17434
0.5328	3.4944		0.5328	2.55397		0.5328	2.0027		0.5328	2.00211
0.53428	3.50161		0.53428	2.6013		0.53428	1.4858		0.53428	1.48399
0.53576	3.51082		0.53576	2.64825		0.53576	1.8649		0.53576	1.86371
0.53724	3.52254		0.53724	2.6937		0.53724	2.0938		0.53724	2.09167
0.53872	3.53704		0.53872	2.73638		0.53872	1.3445		0.53872	1.34172
0.5402	3.5544		0.5402	2.77508		0.5402	1.3079		0.5402	1.30552
0.54168	3.57441		0.54168	2.80915		0.54168	1.8994		0.54168	1.89719
0.54316	3.59665		0.54316	2.83864		0.54316	2.0946		0.54316	2.09113
0.54464	3.62064		0.54464	2.86403		0.54464	1.7809		0.54464	1.77762
0.54612	3.64593		0.54612	2.88593		0.54612	1.7422		0.54612	1.74124
0.5476	3.67218		0.5476	2.90482		0.5476	2.1386		0.5476	2.13863
0.54908	3.6992		0.54908	2.92094		0.54908	1.8301		0.54908	1.8298
0.55056	3.72708		0.55056	2.93438		0.55056	1.6926		0.55056	1.69054
0.55204	3.75573		0.55204	2.9457		0.55204	1.6979		0.55204	1.69752
0.55352	3.7847		0.55352	2.95616		0.55352	1.6883		0.55352	1.69158
0.555	3.8133		0.555	2.9673		0.555	1.7202		0.555	1.72321
0.55648	3.84093		0.55648	2.9804		0.55648	1.7859		0.55648	1.78602
0.55796	3.86744		0.55796	2.99607		0.55796	2.07		0.55796	2.07179
0.55944	3.8931		0.55944	3.0143		0.55944	2.1557		0.55944	2.16238
0.56092	3.91827		0.56092	3.03476		0.56092	1.7198		0.56092	1.72557
0.5624	3.94291		0.5624	3.05719		0.5624	1.8652		0.5624	1.87004
0.56388	3.96636		0.56388	3.08169		0.56388	1.935		0.56388	1.94061
0.56536	3.98764		0.56536	3.10843		0.56536	1.7962		0.56536	1.79886
0.56684	4.00596		0.56684	3.13733		0.56684	2.0538		0.56684	2.05103
0.56832	4.02093		0.56832	3.16808		0.56832	2.5549		0.56832	2.54897
0.5698	4.03263		0.5698	3.2		0.5698	2.5781		0.5698	2.572
0.57128	4.04158		0.57128	3.23206		0.57128	2.3005		0.57128	2.29742
0.57276	4.0486		0.57276	3.26306		0.57276	2.6942		0.57276	2.69064
0.57424	4.05438		0.57424	3.29224		0.57424	2.856		0.57424	2.84912
0.57572	4.059		0.57572	3.31972		0.57572	2.0396		0.57572	2.03172
0.5772	4.06215		0.5772	3.34638		0.5772	1.7165		0.5772	1.71254
0.57868	4.06347		0.57868	3.37344		0.57868	2.1029		0.57868	2.10123
0.58016	4.06291		0.58016	3.40193		0.58016	2.4481		0.58016	2.44361
0.58164	4.06094		0.58164	3.4322		0.58164	2.2496		0.58164	2.24276
0.58312	4.05851		0.58312	3.46395		0.58312	2.0576		0.58312	2.05686
0.5846	4.05697		0.5846	3.49637		0.5846	2.5487		0.5846	2.55535
0.58608	4.05744		0.58608	3.52855		0.58608	2.8845		0.58608	2.89097
0.58756	4.06023		0.58756	3.55986		0.58756	2.1127		0.58756	2.1153
0.58904	4.06486		0.58904	3.59001		0.58904	1.9541		0.58904	1.95226
0.59052	4.07056		0.59052	3.61905		0.59052	2.471		0.59052	2.46647
0.592	4.07659		0.592	3.64708		0.592	2.6138		0.592	2.60844
0.59348	4.08245		0.59348	3.67418		0.59348	2.347		0.59348	2.34455
0.59496	4.08796		0.59496	3.70032		0.59496	2.1248		0.59496	2.12476
0.59644	4.09308		0.59644	3.72558		0.59644	2.3547		0.59644	2.35549
0.59792	4.09752		0.59792	3.75036		0.59792	2.4654		0.59792	2.46908
0.5994	4.10074		0.5994	3.77554		0.5994	1.8989		0.5994	1.90235
0.60088	4.1024		0.60088	3.80218		0.60088	1.9884		0.60088	1.99057
0.60236	4.10243		0.60236	3.83123		0.60236	2.442		0.60236	2.44003
0.60384	4.10074		0.60384	3.86328		0.60384	2.5559		0.60384	2.55312
0.60532	4.09733		0.60532	3.8984		0.60532	2.3202		0.60532	2.32017
0.6068	4.09261		0.6068	3.93598		0.6068	2.1321		0.6068	2.13353
0.60828	4.08737		0.60828	3.97486		0.60828	2.202		0.60828	2.20324
0.60976	4.08247		0.60976	4.01363		0.60976	2.2217		0.60976	2.22123
0.61124	4.07842		0.61124	4.05098		0.61124	2.1779		0.61124	2.18141
0.61272	4.07549		0.61272	4.08586		0.61272	2.1853		0.61272	2.18985
0.6142	4.07351		0.6142	4.11784		0.6142	2.4702		0.6142	2.46663
0.61568	4.07221		0.61568	4.14685		0.61568	2.591		0.61568	2.58335
0.61716	4.072		0.61716	4.17264		0.61716	2.709		0.61716	2.7075
0.61864	4.07396		0.61864	4.19463		0.61864	2.7118		0.61864	2.71649
0.62012	4.0793		0.62012	4.21221		0.62012	2.3764		0.62012	2.37558
0.6216	4.08892		0.6216	4.22505		0.6216	2.4161		0.6216	2.41014
0.62308	4.10338		0.62308	4.23324		0.62308	2.2217		0.62308	2.2168
0.62456	4.12261		0.62456	4.23742		0.62456	2.0443		0.62456	2.04085
0.62604	4.14572		0.62604	4.23882		0.62604	2.1804		0.62604	2.17599
0.62752	4.17153		0.62752	4.23866		0.62752	2.3293		0.62752	2.32377
0.629	4.19894		0.629	4.23775		0.629	2.4477		0.629	2.44316
0.63048	4.22684		0.63048	4.23665		0.63048	2.2696		0.63048	2.26917
0.63196	4.25405		0.63196	4.23578		0.63196	2.2487		0.63196	2.2536
0.63344	4.27947		0.63344	4.23541		0.63344	2.2866		0.63344	2.29452
0.63492	4.30221		0.63492	4.23568		0.63492	2.1112		0.63492	2.11205
0.6364	4.32165		0.6364	4.23674		0.6364	2.327		0.6364	2.32498
0.63788	4.33748		0.63788	4.23861		0.63788	2.4209		0.63788	2.42116
0.63936	4.35016		0.63936	4.24071		0.63936	2.6683		0.63936	2.66727
0.64084	4.36037		0.64084	4.2425		0.64084	2.7615		0.64084	2.75884
0.64232	4.36852		0.64232	4.24394		0.64232	2.4627		0.64232	2.46095
0.6438	4.37504		0.6438	4.2452		0.6438	2.2918		0.6438	2.29023
0.64528	4.38076		0.64528	4.24632		0.64528	2.1708		0.64528	2.1596
0.64676	4.38686		0.64676	4.24707		0.64676	2.26		0.64676	2.24415
0.64824	4.39443		0.64824	4.24727		0.64824	2.5051		0.64824	2.49815
0.64972	4.40437		0.64972	4.24677		0.64972	2.618		0.64972	2.62074
0.6512	4.41715		0.6512	4.24555		0.6512	2.6798		0.6512	2.69099
0.65268	4.43214		0.65268	4.24427		0.65268	2.5469		0.65268	2.56458
0.65416	4.44735		0.65416	4.24465		0.65416	2.4327		0.65416	2.45048
0.65564	4.45981		0.65564	4.24908		0.65564	2.364		0.65564	2.37083
0.65712	4.46607		0.65712	4.26026		0.65712	2.3894		0.65712	2.3821
0.6586	4.46281		0.6586	4.28076		0.6586	2.7371		0.6586	2.72664
0.66008	4.44814		0.66008	4.31194		0.66008	2.9437		0.66008	2.93128
0.66156	4.42299		0.66156	4.35278		0.66156	2.8299		0.66156	2.8185
0.66304	4.39067		0.66304	4.40015		0.66304	2.488		0.66304	2.48308
0.66452	4.35536		0.66452	4.45022		0.66452	2.3653		0.66452	2.36221
0.666	4.32108		0.666	4.49931		0.666	2.4564		0.666	2.45014
0.66748	4.29109		0.66748	4.54451		0.66748	2.308		0.66748	2.29926
0.66896	4.26731		0.66896	4.58418		0.66896	2.4296		0.66896	2.42138
0.67044	4.2504		0.67044	4.61772		0.67044	2.6928		0.67044	2.68902
0.67192	4.24009		0.67192	4.64528		0.67192	2.7827		0.67192	2.78153
0.6734	4.23528		0.6734	4.6678		0.6734	2.5578		0.6734	2.5547
0.67488	4.23424		0.67488	4.68679		0.67488	2.3457		0.67488	2.34008
0.67636	4.23501		0.67636	4.70402		0.67636	2.5571		0.67636	2.55079
0.67784	4.23532		0.67784	4.72151		0.67784	2.8789		0.67784	2.87659
0.67932	4.23273		0.67932	4.74143		0.67932	2.8386		0.67932	2.84145
0.6808	4.22531		0.6808	4.76547		0.6808	2.959		0.6808	2.96718
0.68228	4.2124		0.68228	4.79417		0.68228	3.0878		0.68228	3.09346
0.68376	4.1949		0.68376	4.82664		0.68376	3.3101		0.68376	3.30743
0.68524	4.17427		0.68524	4.86156		0.68524	3.1484		0.68524	3.14469
0.68672	4.15204		0.68672	4.89742		0.68672	2.9277		0.68672	2.93402
0.6882	4.12994		0.6882	4.93237		0.6882	2.9829		0.6882	3.00226
0.68968	4.10982		0.68968	4.96442		0.68968	2.9862		0.68968	3.00975
0.69116	4.09307		0.69116	4.99209		0.69116	3.1378		0.69116	3.15507
0.69264	4.08042		0.69264	5.0146		0.69264	3.295		0.69264	3.30757
0.69412	4.07226		0.69412	5.03153		0.69412	3.3219		0.69412	3.33042
0.6956	4.06852		0.6956	5.04298		0.6956	3.388		0.6956	3.38927
0.69708	4.06814		0.69708	5.05006		0.69708	3.0505		0.69708	3.04486
0.69856	4.06953		0.69856	5.0545		0.69856	2.7775		0.69856	2.76654
0.70004	4.071		0.70004	5.0581		0.70004	2.5208		0.70004	2.50372
0.70152	4.07089		0.70152	5.06272		0.70152	2.3969		0.70152	2.37628
0.703	4.06746		0.703	5.07032		0.703	2.6112		0.703	2.59663
0.70448	4.05941		0.70448	5.08246		0.70448	2.5355		0.70448	2.52796
0.70596	4.04675		0.70596	5.09934		0.70596	2.6033		0.70596	2.59766
0.70744	4.03058		0.70744	5.12002		0.70744	2.6417		0.70744	2.63609
0.70892	4.01245		0.70892	5.14306		0.70892	2.548		0.70892	2.54324
0.7104	3.99394		0.7104	5.16676		0.7104	2.6408		0.7104	2.64044
0.71188	3.97643		0.71188	5.18954		0.71188	2.49		0.71188	2.49339
0.71336	3.96114		0.71336	5.20999		0.71336	2.6064		0.71336	2.60929
0.71484	3.94926		0.71484	5.22687		0.71484	2.687		0.71484	2.68471
0.71632	3.94175		0.71632	5.23925		0.71632	2.5789		0.71632	2.57378
0.7178	3.93888		0.7178	5.2469		0.7178	2.8137		0.7178	2.80786
0.71928	3.93976		0.71928	5.25077		0.71928	2.9786		0.71928	2.97055
0.72076	3.94292		0.72076	5.25246		0.72076	3.1084		0.72076	3.10138
0.72224	3.94663		0.72224	5.25384		0.72224	3.1606		0.72224	3.15705
0.72372	3.94874		0.72372	5.25712		0.72372	3.1948		0.72372	3.19707
0.7252	3.94717		0.7252	5.26443		0.7252	3.4299		0.7252	3.44175
0.72668	3.94005		0.72668	5.27766		0.72668	2.9769		0.72668	2.99112
0.72816	3.92604		0.72816	5.29811		0.72816	2.6519		0.72816	2.66118
0.72964	3.90489		0.72964	5.326		0.72964	2.8038		0.72964	2.80671
0.73112	3.87751		0.73112	5.36037		0.73112	3.0547		0.73112	3.05455
0.7326	3.84521		0.7326	5.39972		0.7326	3.0653		0.7326	3.06864
0.73408	3.80955		0.73408	5.44222		0.73408	2.5171		0.73408	2.52423
0.73556	3.77234		0.73556	5.48576		0.73556	2.2117		0.73556	2.21626
0.73704	3.73525		0.73704	5.52851		0.73704	2.5141		0.73704	2.51253
0.73852	3.69984		0.73852	5.56889		0.73852	2.435		0.73852	2.43344
0.74	3.66794		0.74	5.60512		0.74	2.2814		0.74	2.28677
0.74148	3.64103		0.74148	5.63588		0.74148	2.4419		0.74148	2.44447
0.74296	3.61952		0.74296	5.66094		0.74296	2.693		0.74296	2.68834
0.74444	3.60295		0.74444	5.68095		0.74444	2.7557		0.74444	2.74374
0.74592	3.59016		0.74592	5.69717		0.74592	2.6257		0.74592	2.60714
0.7474	3.57935		0.7474	5.71153		0.7474	2.5126		0.7474	2.49159
0.74888	3.56824		0.74888	5.72643		0.74888	2.697		0.74888	2.68518
0.75036	3.55457		0.75036	5.7442		0.75036	2.8103		0.75036	2.81086
0.75184	3.53684		0.75184	5.76627		0.75184	2.5983		0.75184	2.60185
0.75332	3.51441		0.75332	5.79309		0.75332	2.7422		0.75332	2.74529
0.7548	3.48729		0.7548	5.82441		0.7548	3.0941		0.7548	3.09411
0.75628	3.45605		0.75628	5.85927		0.75628	3.0844		0.75628	3.08167
0.75776	3.42186		0.75776	5.89612		0.75776	2.7062		0.75776	2.69962
0.75924	3.38629		0.75924	5.93309		0.75924	2.6852		0.75924	2.66961
0.76072	3.35079		0.76072	5.96864		0.76072	3.2678		0.76072	3.24598
0.7622	3.31651		0.7622	6.00178		0.7622	3.2475		0.7622	3.22705
0.76368	3.28458		0.76368	6.03169		0.76368	2.8886		0.76368	2.87717
0.76516	3.25585		0.76516	6.05798		0.76516	3.0903		0.76516	3.08919
0.76664	3.23067		0.76664	6.0808		0.76664	3.4356		0.76664	3.4422
0.76812	3.20904		0.76812	6.10055		0.76812	3.3597		0.76812	3.36925
0.7696	3.19082		0.7696	6.11766		0.7696	2.8978		0.7696	2.90441
0.77108	3.17551		0.77108	6.13278		0.77108	2.7406		0.77108	2.74094
0.77256	3.16214		0.77256	6.14686		0.77256	3.1541		0.77256	3.1504
0.77404	3.14942		0.77404	6.16113		0.77404	3.0643		0.77404	3.06229
0.77552	3.13609		0.77552	6.1767		0.77552	2.8461		0.77552	2.85012
0.777	3.12143		0.777	6.19419		0.777	3.0661		0.777	3.07269
0.77848	3.10503		0.77848	6.21383		0.77848	3.1304		0.77848	3.13403
0.77996	3.08637		0.77996	6.23603		0.77996	2.6748		0.77996	2.67546
0.78144	3.06487		0.78144	6.2612		0.78144	2.2925		0.78144	2.29242
0.78292	3.04		0.78292	6.28958		0.78292	2.5386		0.78292	2.5392
0.7844	3.01176		0.7844	6.32097		0.7844	2.5735		0.7844	2.57551
0.78588	2.98087		0.78588	6.35442		0.78588	2.2679		0.78588	2.2718
0.78736	2.94843		0.78736	6.38869		0.78736	2.4711		0.78736	2.47548
0.78884	2.91549		0.78884	6.42258		0.78884	2.8065		0.78884	2.81142
0.79032	2.88257		0.79032	6.45551		0.79032	2.7118		0.79032	2.72057
0.7918	2.84963		0.7918	6.48748		0.7918	2.392		0.7918	2.40603
0.79328	2.81674		0.79328	6.51844		0.79328	2.2949		0.79328	2.30996
0.79476	2.78386		0.79476	6.54846		0.79476	2.3411		0.79476	2.3535
0.79624	2.75091		0.79624	6.57775		0.79624	2.2964		0.79624	2.3067
0.79772	2.71772		0.79772	6.60662		0.79772	2.2899		0.79772	2.29597
0.7992	2.68414		0.7992	6.63538		0.7992	2.568		0.7992	2.5682
0.80068	2.65		0.80068	6.66439		0.80068	2.6473		0.80068	2.64453
0.80216	2.61515		0.80216	6.6939		0.80216	2.3949		0.80216	2.39206
0.80364	2.57921		0.80364	6.72421		0.80364	2.1376		0.80364	2.13435
0.80512	2.54167		0.80512	6.75567		0.80512	2.0528		0.80512	2.04791
0.8066	2.50207		0.8066	6.78862		0.8066	1.9687		0.8066	1.96422
0.80808	2.45997		0.80808	6.82341		0.80808	1.6815		0.80808	1.67949
0.80956	2.41485		0.80956	6.86044		0.80956	1.7542		0.80956	1.7527
0.81104	2.36646		0.81104	6.89985		0.81104	2.0565		0.81104	2.05456
0.81252	2.31495		0.81252	6.9413		0.81252	1.9969		0.81252	1.99404
0.814	2.26056		0.814	6.98429		0.814	1.7773		0.814	1.77281
0.81548	2.20354		0.81548	7.02827		0.81548	1.6095		0.81548	1.60242
0.81696	2.14429		0.81696	7.07265		0.81696	1.4316		0.81696	1.42507
0.81844	2.08331		0.81844	7.11688		0.81844	1.1175		0.81844	1.11409
0.81992	2.02118		0.81992	7.1605		0.81992	0.8843		0.81992	0.880993
0.8214	1.95873		0.8214	7.20291		0.8214	1.036		0.8214	1.03343
0.82288	1.89691		0.82288	7.24351		0.82288	0.9203		0.82288	0.919343
0.82436	1.8368		0.82436	7.28165		0.82436	0.6115		0.82436	0.611887
0.82584	1.78014		0.82584	7.31624		0.82584	0.515		0.82584	0.516015
0.82732	1.72937		0.82732	7.3457		0.82732	0.6447		0.82732	0.645565
0.8288	1.68674		0.8288	7.36861		0.8288	0.9313		0.8288	0.936055
0.83028	1.65397		0.83028	7.38409		0.83028	1.2488		0.83028	1.25904
0.83176	1.63247		0.83176	7.39146		0.83176	1.8959		0.83176	1.90471
0.83324	1.62261		0.83324	7.39092		0.83324	2.4644		0.83324	2.46853
0.83472	1.62381		0.83472	7.38334		0.83472	2.7119		0.83472	2.7171
0.8362	1.63489		0.8362	7.37014		0.8362	2.9204		0.8362	2.93425
0.83768	1.65412		0.83768	7.35328		0.83768	3.0226		0.83768	3.04439
0.83916	1.67948		0.83916	7.33494		0.83916	3.002		0.83916	3.02276
0.84064	1.70882		0.84064	7.31717		0.84064	2.9546		0.84064	2.97151
0.84212	1.73978		0.84212	7.30189		0.84212	2.7734		0.84212	2.79016
0.8436	1.76945		0.8436	7.29126		0.8436	2.5354		0.8436	2.55468
0.84508	1.79557		0.84508	7.2869		0.84508	1.9574		0.84508	1.97724
0.84656	1.81744		0.84656	7.28919		0.84656	1.4339		0.84656	1.44917
0.84804	1.83569		0.84804	7.29748		0.84804	1.2099		0.84804	1.21557
0.84952	1.85164		0.84952	7.31051		0.84952	0.9776		0.84952	0.976082
0.851	1.86677		0.851	7.32673		0.851	0.8016		0.851	0.800734
0.85248	1.88257		0.85248	7.3444		0.85248	0.8567		0.85248	0.860208
0.85396	1.9005		0.85396	7.3617		0.85396	1.208		0.85396	1.21201
0.85544	1.9218		0.85544	7.37697		0.85544	1.3054		0.85544	1.30585
0.85692	1.94735		0.85692	7.38886		0.85692	1.2779		0.85692	1.2752
0.8584	1.97747		0.8584	7.39661		0.8584	1.4191		0.8584	1.41468
0.85988	2.01189		0.85988	7.40008		0.85988	1.5613		0.85988	1.55633
0.86136	2.05006		0.86136	7.39948		0.86136	1.6011		0.86136	1.5967
0.86284	2.09099		0.86284	7.39547		0.86284	1.6936		0.86284	1.69028
0.86432	2.1333		0.86432	7.38912		0.86432	1.7597		0.86432	1.75778
0.8658	2.17543		0.8658	7.38176		0.8658	1.8633		0.8658	1.86293
0.86728	2.21568		0.86728	7.37499		0.86728	1.9526		0.86728	1.95368
0.86876	2.25263		0.86876	7.37029		0.86876	2.0726		0.86876	2.07294
0.87024	2.28545		0.87024	7.36863		0.87024	2.088		0.87024	2.08989
0.87172	2.31361		0.87172	7.37069		0.87172	1.8821		0.87172	1.88757
0.8732	2.33626		0.8732	7.37729		0.8732	1.7647		0.8732	1.77244
0.87468	2.35319		0.87468	7.38864		0.87468	1.9171		0.87468	1.925
0.87616	2.36479		0.87616	7.40447		0.87616	2.1062		0.87616	2.11377
0.87764	2.37181		0.87764	7.42419		0.87764	2.0854		0.87764	2.09224
0.87912	2.37531		0.87912	7.44676		0.87912	2.2181		0.87912	2.22268
0.8806	2.37672		0.8806	7.47061		0.8806	2.701		0.8806	2.70343
0.88208	2.3777		0.88208	7.49378		0.88208	2.9661		0.88208	2.96962
0.88356	2.37924		0.88356	7.5148		0.88356	2.8556		0.88356	2.86432
0.88504	2.38228		0.88504	7.53217		0.88504	3.0106		0.88504	3.02284
0.88652	2.38723		0.88652	7.54506		0.88652	3.4834		0.88652	3.49276
0.888	2.39382		0.888	7.55358		0.888	3.6138		0.888	3.61818
0.88948	2.40137		0.88948	7.55864		0.88948	3.2987		0.88948	3.30183
0.89096	2.4093		0.89096	7.56135		0.89096	3.1698		0.89096	3.17492
0.89244	2.41724		0.89244	7.56272		0.89244	3.1913		0.89244	3.19884
0.89392	2.42488		0.89392	7.56369		0.89392	2.7888		0.89392	2.79804
0.8954	2.43146		0.8954	7.56539		0.8954	2.2304		0.8954	2.24388
0.89688	2.43655		0.89688	7.56838		0.89688	2.3447		0.89688	2.36482
0.89836	2.43992		0.89836	7.57293		0.89836	2.9086		0.89836	2.9306
0.89984	2.44148		0.89984	7.57904		0.89984	3.0328		0.89984	3.05341
0.90132	2.44129		0.90132	7.58639		0.90132	3.0402		0.90132	3.05813
0.9028	2.43987		0.9028	7.59415		0.9028	3.437		0.9028	3.45103
0.90428	2.43779		0.90428	7.60139		0.90428	3.8186		0.90428	3.8289
0.90576	2.43524		0.90576	7.60753		0.90576	3.1773		0.90576	3.18766
0.90724	2.43219		0.90724	7.61223		0.90724	2.4845		0.90724	2.49716
0.90872	2.42848		0.90872	7.61547		0.90872	2.6155		0.90872	2.62842
0.9102	2.4237		0.9102	7.61752		0.9102	2.9565		0.9102	2.97028
0.91168	2.41724		0.91168	7.61895		0.91168	2.8299		0.91168	2.84777
0.91316	2.40868		0.91316	7.62022		0.91316	2.7422		0.91316	2.76275
0.91464	2.39805		0.91464	7.62149		0.91464	2.932		0.91464	2.94826
0.91612	2.38578		0.91612	7.62269		0.91612	3.1382		0.91612	3.14838
0.9176	2.37246		0.9176	7.62377		0.9176	2.663		0.9176	2.67289
0.91908	2.35836		0.91908	7.625		0.91908	1.9197		0.91908	1.92875
0.92056	2.34322		0.92056	7.62704		0.92056	1.9898		0.92056	1.99612
0.92204	2.32678		0.92204	7.63048		0.92204	2.1349		0.92204	2.14474
0.92352	2.3088		0.92352	7.6358		0.92352	1.9677		0.92352	1.9819
0.925	2.28877		0.925	7.64362		0.925	1.9693		0.925	1.98152
0.92648	2.26605		0.92648	7.65465		0.92648	2.1639		0.92648	2.1739
0.92796	2.23999		0.92796	7.66953		0.92796	2.1978		0.92796	2.21124
0.92944	2.20975		0.92944	7.68899		0.92944	1.6671		0.92944	1.68685
0.93092	2.17415		0.93092	7.71387		0.93092	1.3437		0.93092	1.36468
0.9324	2.1318		0.9324	7.74519		0.9324	1.5754		0.9324	1.59266
0.93388	2.08138		0.93388	7.78383		0.93388	1.4309		0.93388	1.44338
0.93536	2.02212		0.93536	7.83005		0.93536	1.3251		0.93536	1.33374
0.93684	1.95437		0.93684	7.88322		0.93684	1.3312		0.93684	1.33554
0.93832	1.87968		0.93832	7.94198		0.93832	1.198		0.93832	1.19985
0.9398	1.80047		0.9398	8.00468		0.9398	0.9408		0.9398	0.944148
0.94128	1.72079		0.94128	8.06845		0.94128	0.4987		0.94128	0.508329
0.94276	1.64585		0.94276	8.1297		0.94276	0.7596		0.94276	0.781489
0.94424	1.58158		0.94424	8.18427		0.94424	1.2546		0.94424	1.2871
0.94572	1.53403		0.94572	8.22773		0.94572	1.7819		0.94572	1.81967
0.9472	1.50823		0.9472	8.25629		0.9472	2.4378		0.9472	2.47681
0.94868	1.50698		0.94868	8.26765		0.94868	2.6635		0.94868	2.70026
0.95016	1.53012		0.95016	8.2616		0.95016	2.4595		0.95016	2.48883
0.95164	1.57463		0.95164	8.24003		0.95164	2.3969		0.95164	2.41597
0.95312	1.63522		0.95312	8.20668		0.95312	2.0573		0.95312	2.07118
0.9546	1.70553		0.9546	8.16631		0.9546	1.6903		0.9546	1.7022
0.95608	1.77923		0.95608	8.12395		0.95608	1.6268		0.95608	1.63427
0.95756	1.85144		0.95756	8.08372		0.95756	2.0672		0.95756	2.07028
0.95904	1.91874		0.95904	8.04869		0.95904	2.3966		0.95904	2.397
0.96052	1.97888		0.96052	8.02092		0.96052	2.2996		0.96052	2.29871
0.962	2.03071		0.962	8.00153		0.962	2.3682		0.962	2.36623
0.96348	2.07404		0.96348	7.99084		0.96348	2.4343		0.96348	2.43219
0.96496	2.10964		0.96496	7.98838		0.96496	2.2522		0.96496	2.2521
0.96644	2.13921		0.96644	7.99302		0.96644	2.1794		0.96644	2.17815
0.96792	2.16492		0.96792	8.00314		0.96792	2.2799		0.96792	2.27974
0.9694	2.18853		0.9694	8.01715		0.9694	2.6833		0.9694	2.68765
0.97088	2.21175		0.97088	8.03302		0.97088	2.7896		0.97088	2.79458
0.97236	2.23647		0.97236	8.04816		0.97236	2.7003		0.97236	2.70587
0.97384	2.26416		0.97384	8.06		0.97384	2.9255		0.97384	2.93733
0.97532	2.29564		0.97532	8.06656		0.97532	2.7538		0.97532	2.77162
0.9768	2.33092		0.9768	8.06673		0.9768	2.3049		0.9768	2.32569
0.97828	2.36852		0.97828	8.06102		0.97828	2.0192		0.97828	2.0373
0.97976	2.4063		0.97976	8.05077		0.97976	2.0745		0.97976	2.08589
0.98124	2.44213		0.98124	8.03761		0.98124	2.2258		0.98124	2.23015
0.98272	2.47385		0.98272	8.02365		0.98272	2.1612		0.98272	2.16136
0.9842	2.49929		0.9842	8.01139		0.9842	2.239		0.9842	2.23695
0.98568	2.51647		0.98568	8.00357		0.98568	2.35		0.98568	2.34552
0.98716	2.52397		0.98716	8.00283		0.98716	2.5023		0.98716	2.49779
0.98864	2.52128		0.98864	8.01112		0.98864	2.6083		0.98864	2.60503
0.99012	2.50893		0.99012	8.02919		0.99012	2.3174		0.99012	2.31571
0.9916	2.48848		0.9916	8.0565		0.9916	2.2195		0.9916	2.21892
0.99308	2.46211		0.99308	8.09141		0.99308	2.2822		0.99308	2.27823
0.99456	2.43215		0.99456	8.13161		0.99456	2.3425		0.99456	2.33238
0.99604	2.40094		0.99604	8.17437		0.99604	2.3925		0.99604	2.37924
0.99752	2.37089		0.99752	8.21671		0.99752	2.2233		0.99752	2.20521
0.999	2.34422		0.999	8.25573		0.999	2.6061		0.999	2.58578
1.00048	2.32245		1.00048	8.28911		1.00048	3.1025		1.00048	3.08192
1.00196	2.3059		1.00196	8.31584		1.00196	2.8627		1.00196	2.84245
1.00344	2.29391		1.00344	8.33612		1.00344	2.7932		1.00344	2.77501
1.00492	2.28555		1.00492	8.35087		1.00492	2.9482		1.00492	2.93599
1.0064	2.27982		1.0064	8.3613		1.0064	3.0476		1.0064	3.04452
1.00788	2.27542		1.00788	8.36891		1.00788	2.5586		1.00788	2.5539
1.00936	2.27062		1.00936	8.37568		1.00936	2.0956		1.00936	2.08484
1.01084	2.26356		1.01084	8.38382		1.01084	2.6018		1.01084	2.59523
1.01232	2.25261		1.01232	8.39531		1.01232	2.7434		1.01232	2.7485
1.0138	2.23702		1.0138	8.41142		1.0138	2.3633		1.0138	2.37394
1.01528	2.21748		1.01528	8.43221		1.01528	2.4102		1.01528	2.42447
1.01676	2.19537		1.01676	8.45684		1.01676	2.6668		1.01676	2.68263
1.01824	2.17191		1.01824	8.4842		1.01824	2.7556		1.01824	2.76798
1.01972	2.14792		1.01972	8.51338		1.01972	1.9998		1.01972	2.00458
1.0212	2.12327		1.0212	8.54362		1.0212	1.4481		1.0212	1.44992
1.02268	2.09736		1.02268	8.57417		1.02268	1.8259		1.02268	1.8309
1.02416	2.06948		1.02416	8.60415		1.02416	1.8985		1.02416	1.90133
1.02564	2.03894		1.02564	8.63278		1.02564	1.5088		1.02564	1.50621
1.02712	2.00571		1.02712	8.65928		1.02712	1.7228		1.02712	1.71667
1.0286	1.97022		1.0286	8.68301		1.0286	2.3006		1.0286	2.29828
1.03008	1.93301		1.03008	8.70391		1.03008	2.1731		1.03008	2.17551
1.03156	1.89489		1.03156	8.72229		1.03156	1.5052		1.03156	1.50815
1.03304	1.85666		1.03304	8.73859		1.03304	1.5282		1.03304	1.52829
1.03452	1.81922		1.03452	8.75312		1.03452	1.9331		1.03452	1.92825
1.036	1.78368		1.036	8.76585		1.036	1.9452		1.036	1.93441
1.03748	1.75098		1.03748	8.77667		1.03748	2.2592		1.03748	2.24269
1.03896	1.72188		1.03896	8.78553		1.03896	2.945		1.03896	2.92426
1.04044	1.6972		1.04044	8.79245		1.04044	3.4045		1.04044	3.38387
1.04192	1.67779		1.04192	8.79756		1.04192	2.9101		1.04192	2.89452
1.0434	1.66444		1.0434	8.80093		1.0434	2.4496		1.0434	2.44351
1.04488	1.65777		1.04488	8.80262		1.04488	2.6243		1.04488	2.6273
1.04636	1.65796		1.04636	8.80281		1.04636	2.4322		1.04636	2.43867
1.04784	1.66472		1.04784	8.80167		1.04784	2.0636		1.04784	2.06917
1.04932	1.67724		1.04932	8.79935		1.04932	2.1294		1.04932	2.13219
1.0508	1.69434		1.0508	8.79624		1.0508	2.3726		1.0508	2.37552
1.05228	1.71472		1.05228	8.79301		1.05228	2.1295		1.05228	2.13717
1.05376	1.73719		1.05376	8.79024		1.05376	1.4274		1.05376	1.43762
1.05524	1.76084		1.05524	8.78843		1.05524	1.3261		1.05524	1.32988
1.05672	1.78471		1.05672	8.78792		1.05672	1.4969		1.05672	1.49837
1.0582	1.80793		1.0582	8.78877		1.0582	1.0255		1.0582	1.02953
1.05968	1.83005		1.05968	8.79038		1.05968	1.1935		1.05968	1.19713
1.06116	1.85117		1.06116	8.79162		1.06116	1.934		1.06116	1.94574
1.06264	1.87178		1.06264	8.79127		1.06264	2.293		1.06264	2.31442
1.06412	1.89239		1.06412	8.78855		1.06412	1.8261		1.06412	1.84556
1.0656	1.91313		1.0656	8.78331		1.0656	1.3405		1.0656	1.35167
1.06708	1.93385		1.06708	8.77592		1.06708	1.5896		1.06708	1.59321
1.06856	1.95419		1.06856	8.76717		1.06856	1.7825		1.06856	1.78188
1.07004	1.9736		1.07004	8.75813		1.07004	1.3089		1.07004	1.30167
1.07152	1.99188		1.07152	8.74957		1.07152	1.6552		1.07152	1.64248
1.073	2.00851		1.073	8.74251		1.073	2.3664		1.073	2.35549
1.07448	2.02253		1.07448	8.73828		1.07448	2.4652		1.07448	2.45947
1.07596	2.03283		1.07596	8.73835		1.07596	1.9549		1.07596	1.94937
1.07744	2.03818		1.07744	8.74436		1.07744	1.7698		1.07744	1.76999
1.07892	2.03734		1.07892	8.75752		1.07892	2.3227		1.07892	2.3345
1.0804	2.03009		1.0804	8.77779		1.0804	2.0707		1.0804	2.08475
1.08188	2.01748		1.08188	8.80405		1.08188	1.796		1.08188	1.80487
1.08336	2.00125		1.08336	8.83461		1.08336	2.4907		1.08336	2.50395
1.08484	1.9834		1.08484	8.86779		1.08484	3.044		1.08484	3.06698
1.08632	1.96586		1.08632	8.90212		1.08632	2.8028		1.08632	2.82752
1.0878	1.95057		1.0878	8.93626		1.0878	2.5298		1.0878	2.55402
1.08928	1.93943		1.08928	8.96873		1.08928	2.8049		1.08928	2.83459
1.09076	1.93354		1.09076	8.99829		1.09076	3.0748		1.09076	3.11054
1.09224	1.93311		1.09224	9.02414		1.09224	2.6014		1.09224	2.64041
1.09372	1.93788		1.09372	9.04571		1.09372	2.5829		1.09372	2.61543
1.0952	1.94807		1.0952	9.06219		1.0952	3.1735		1.0952	3.19697
1.09668	1.96409		1.09668	9.07283		1.09668	3.2565		1.09668	3.27368
1.09816	1.98545		1.09816	9.07795		1.09816	2.5598		1.09816	2.56679
1.09964	2.01032		1.09964	9.07923		1.09964	2.2661		1.09964	2.268
1.10112	2.03625		1.10112	9.07903		1.10112	2.5976		1.10112	2.59732
1.1026	2.06146		1.1026	9.07905		1.1026	2.4206		1.1026	2.42055
1.10408	2.08506		1.10408	9.08009		1.10408	1.9701		1.10408	1.97111
1.10556	2.10687		1.10556	9.08212		1.10556	2.0577		1.10556	2.06586
1.10704	2.1268		1.10704	9.08503		1.10704	2.2029		1.10704	2.22
1.10852	2.14456		1.10852	9.08906		1.10852	1.7939		1.10852	1.80432
1.11	2.15997		1.11	9.09452		1.11	1.2733		1.11	1.27519
1.11148	2.17302		1.11148	9.10135		1.11148	1.6459		1.11148	1.65034
1.11296	2.18376		1.11296	9.1092		1.11296	2.1068		1.11296	2.11603
1.11444	2.19182		1.11444	9.11779		1.11444	1.7659		1.11444	1.77895
1.11592	2.19644		1.11592	9.127		1.11592	1.7183		1.11592	1.7289
1.1174	2.19665		1.1174	9.13711		1.1174	1.9651		1.1174	1.9721
1.11888	2.19146		1.11888	9.14866		1.11888	1.9657		1.11888	1.97417
1.12036	2.17999		1.12036	9.16218		1.12036	1.5338		1.12036	1.54197
1.12184	2.16152		1.12184	9.17797		1.12184	1.2651		1.12184	1.26869
1.12332	2.13576		1.12332	9.19623		1.12332	1.7432		1.12332	1.74514
1.1248	2.10323		1.1248	9.21732		1.1248	1.866		1.1248	1.87359
1.12628	2.06522		1.12628	9.24137		1.12628	1.5931		1.12628	1.60177
1.12776	2.02332		1.12776	9.26806		1.12776	1.7133		1.12776	1.71634
1.12924	1.97911		1.12924	9.29683		1.12924	2.0078		1.12924	2.00828
1.13072	1.93386		1.13072	9.32694		1.13072	2.1327		1.13072	2.13224
1.1322	1.88879		1.1322	9.35743		1.1322	1.7221		1.1322	1.7242
1.13368	1.84518		1.13368	9.3873		1.13368	1.6901		1.13368	1.69394
1.13516	1.8041		1.13516	9.41564		1.13516	2.197		1.13516	2.19485
1.13664	1.76623		1.13664	9.44161		1.13664	2.248		1.13664	2.24434
1.13812	1.73173		1.13812	9.46442		1.13812	2.224		1.13812	2.21968
1.1396	1.70069		1.1396	9.48348		1.1396	2.3821		1.1396	2.37514
1.14108	1.67351		1.14108	9.49877		1.14108	2.6553		1.14108	2.65134
1.14256	1.65056		1.14256	9.51055		1.14256	2.8169		1.14256	2.82432
1.14404	1.63228		1.14404	9.51916		1.14404	2.4907		1.14404	2.50557
1.14552	1.61981		1.14552	9.52474		1.14552	2.8789		1.14552	2.89505
1.147	1.61443		1.147	9.52738		1.147	3.44		1.147	3.45508
1.14848	1.6166		1.14848	9.52721		1.14848	2.941		1.14848	2.94938
1.14996	1.62592		1.14996	9.52466		1.14996	2.6064		1.14996	2.60694
1.15144	1.64151		1.15144	9.5206		1.15144	2.5473		1.15144	2.54764
1.15292	1.6623		1.15292	9.51612		1.15292	2.5661		1.15292	2.57604
1.1544	1.68743		1.1544	9.51192		1.1544	2.0391		1.1544	2.05778
1.15588	1.71659		1.15588	9.50826		1.15588	1.3594		1.15588	1.37582
1.15736	1.74951		1.15736	9.50526		1.15736	1.9185		1.15736	1.92652
1.15884	1.78581		1.15884	9.50313		1.15884	2.27		1.15884	2.26958
1.16032	1.82517		1.16032	9.50228		1.16032	1.6954		1.16032	1.68976
1.1618	1.86713		1.1618	9.50326		1.1618	1.3868		1.1618	1.37946
1.16328	1.91111		1.16328	9.50693		1.16328	1.5011		1.16328	1.49389
1.16476	1.95632		1.16476	9.51405		1.16476	1.6381		1.16476	1.63127
1.16624	2.00176		1.16624	9.52495		1.16624	1.19		1.16624	1.17981
1.16772	2.04646		1.16772	9.53948		1.16772	1.215		1.16772	1.20144
1.1692	2.0895		1.1692	9.55711		1.1692	2.2187		1.1692	2.20329
1.17068	2.12992		1.17068	9.57696		1.17068	2.1663		1.17068	2.15414
1.17216	2.16716		1.17216	9.59774		1.17216	1.8902		1.17216	1.88545

## Sheet: Table1
Collision energy (eV)	Mechanism	Fraction (%)	Subtype	Subtype fraction (%)
1.1	E2	77.6	direct	86.1
			indirect	13.9
	SN2	22.4	Walden inversion	98.9
			Flip-over retention	1.1
1.5	E2	80.1	direct	87.2
			indirect	12.8
	SN2	19.9	Walden inversion	96.7
			Flip-over retention	3.3
1.9	E2	82.6	direct	88.8
			indirect	11.2
	SN2	17.4	Walden inversion	93.4
			Flip-over retention	6.6
2.2	E2	84.7	direct	89.6
			indirect	10.4
	SN2	15.3	Walden inversion	92.6
			Flip-over retention	7.4

## Sheet: FigureS1
Potential Energy (eV)	Efit-Eab initio (meV)
-2.81229	0.0156921
-2.07267	2.08142
-1.7546	-4.71134
-1.69172	1.29185
-1.64969	2.96899
-1.6176	-5.79668
-1.60388	-0.00890597
-1.58476	-0.80547
-1.57715	-0.511158
-1.54973	-3.99506
-1.52435	-1.68528
-1.52122	-0.615549
-1.51212	-6.98858
-1.49179	1.65293
-1.49109	0.685573
-1.49004	-4.5189
-1.48822	2.50077
-1.48757	1.28761
-1.48456	0.228576
-1.48059	-0.944628
-1.47554	-0.723274
-1.47508	-0.240653
-1.47412	-1.04193
-1.47353	-1.24407
-1.46977	4.48883
-1.46304	-1.66164
-1.45314	-1.67526
-1.44889	-1.85512
-1.44029	-0.193323
-1.43138	-1.41938
-1.42697	0.0819442
-1.42677	-0.143479
-1.4266	1.93253
-1.42624	0.248125
-1.41951	1.20345
-1.41909	0.494933
-1.41855	-0.510384
-1.41597	0.250038
-1.41181	-2.55718
-1.40683	-0.789537
-1.4015	-1.93656
-1.39849	-1.47389
-1.39531	-1.51531
-1.39474	3.904
-1.39119	-1.4275
-1.38997	1.57384
-1.38868	-0.518309
-1.38646	-3.44554
-1.38505	-1.35181
-1.38481	-0.443349
-1.38329	0.723829
-1.38238	2.00264
-1.37692	0.782912
-1.37305	3.38187
-1.36631	-2.35082
-1.36337	2.86046
-1.36271	1.03186
-1.36255	2.06355
-1.3588	-0.0467548
-1.35676	1.04182
-1.35468	0.988792
-1.35361	-2.94873
-1.35289	-0.086225
-1.3528	0.793138
-1.35202	-0.622915
-1.35156	-0.435507
-1.34684	3.11491
-1.34618	0.89343
-1.34614	0.879981
-1.34584	-0.679746
-1.34546	0.901842
-1.34529	0.859439
-1.34517	1.47187
-1.34461	-0.361837
-1.34429	-1.00396
-1.34406	0.903863
-1.34362	0.834017
-1.34338	1.98936
-1.3419	0.899906
-1.34179	2.33001
-1.34116	0.801093
-1.33951	-0.114463
-1.33906	0.890092
-1.3379	0.763461
-1.33559	0.875527
-1.33382	0.720955
-1.33235	-0.964086
-1.33143	0.85452
-1.33014	0.815075
-1.32897	0.672149
-1.32865	-2.70687
-1.32766	-2.21923
-1.3271	2.64096
-1.32677	0.828708
-1.32334	0.618676
-1.32182	-2.26473
-1.32156	0.798561
-1.32101	-0.142469
-1.32045	1.74535
-1.31698	0.43305
-1.3169	0.560858
-1.31585	0.762802
-1.31467	-0.187558
-1.31338	-0.698091
-1.31305	2.02206
-1.3123	-3.08622
-1.31194	2.59841
-1.31089	-1.66585
-1.31039	-1.32078
-1.30977	0.724381
-1.30968	0.498772
-1.30955	1.74008
-1.30761	1.06326
-1.30609	-0.255188
-1.30513	-0.553348
-1.30361	-1.08752
-1.30322	0.681691
-1.30265	-0.910481
-1.30175	0.431911
-1.30116	-0.574795
-1.3002	-1.44996
-1.29957	-0.493648
-1.29824	2.87307
-1.29786	1.00239
-1.29639	0.391357
-1.29638	0.635295
-1.29322	-2.50835
-1.29322	0.716521
-1.29314	0.361771
-1.2892	0.587379
-1.2889	-1.42408
-1.28839	1.13491
-1.28607	2.11083
-1.28484	5.04734
-1.28422	-0.810296
-1.28379	0.288486
-1.28378	0.519566
-1.28345	0.46389
-1.28179	0.536289
-1.28038	1.49305
-1.27975	-1.30529
-1.27961	1.91458
-1.278	-0.0184707
-1.27635	0.0481732
-1.27539	-1.29673
-1.2742	-0.95656
-1.27417	0.38965
-1.27414	0.483922
-1.27391	0.211945
-1.27283	0.188269
-1.27272	0.601868
-1.27265	0.883826
-1.2717	0.244635
-1.27098	-1.0547
-1.26893	0.740258
-1.26866	-0.323493
-1.26866	-0.323494
-1.26632	0.430856
-1.26571	-0.106326
-1.26548	-0.445551
-1.26429	0.687204
-1.26418	1.66802
-1.26418	1.66802
-1.26378	-0.373609
-1.26268	0.814795
-1.26182	1.19652
-1.26051	-0.347356
-1.26044	-0.586563
-1.26001	0.581212
-1.25977	-1.17294
-1.2597	-1.20387
-1.25841	4.46021
-1.25836	0.377111
-1.25657	-2.05191
-1.25534	-2.69027
-1.25482	1.08207
-1.25331	0.0946387
-1.25283	0.63773
-1.25242	1.59001
-1.25054	-0.509369
-1.25028	0.322698
-1.24915	0.289021
-1.24894	-1.42508
-1.24759	1.96379
-1.24699	-1.7132
-1.2455	3.59598
-1.24419	3.11236
-1.24313	0.668238
-1.24209	0.269076
-1.23905	2.90828
-1.23901	-2.35639
-1.23778	1.69177
-1.23438	-0.754305
-1.23385	0.216199
-1.2336	0.812522
-1.23353	4.19119
-1.23211	-2.09404
-1.23187	-0.721162
-1.23154	-2.0884
-1.23108	0.605704
-1.23079	0.642781
-1.22988	0.530201
-1.22973	2.73469
-1.22859	-1.74109
-1.22834	2.45374
-1.22708	1.01085
-1.22666	-1.19239
-1.22647	1.80122
-1.22585	-2.25728
-1.2258	3.23118
-1.22555	0.165058
-1.22544	-0.300449
-1.22501	0.405668
-1.22488	-1.66998
-1.22432	-1.19346
-1.21982	0.343208
-1.21951	2.32556
-1.21724	0.116095
-1.21616	-2.37158
-1.21571	1.38734
-1.21559	2.50806
-1.21506	0.218637
-1.21459	1.10598
-1.21336	1.34756
-1.21191	-2.03787
-1.2103	1.09077
-1.20977	0.307076
-1.20922	3.32932
-1.20916	0.839538
-1.20888	2.15553
-1.20888	0.0696632
-1.20885	-1.07776
-1.20835	-1.20384
-1.20821	1.10353
-1.20766	3.85582
-1.20741	2.32423
-1.20689	0.300121
-1.206	2.14007
-1.20432	0.907797
-1.2038	4.18263
-1.20364	3.40536
-1.20315	-0.539083
-1.20311	-1.04732
-1.20255	-1.56553
-1.202	-1.44958
-1.20178	-0.699081
-1.20171	-0.920484
-1.20041	0.0262023
-1.19974	-0.0421241
-1.19939	-1.60457
-1.19854	0.026535
-1.19773	0.483458
-1.19696	-1.477
-1.19603	5.43147
-1.19451	0.568703
-1.19358	-0.678827
-1.1935	0.609353
-1.19197	-0.79275
-1.19188	-0.0143182
-1.1915	-0.718847
-1.19145	-1.09711
-1.19144	2.09236
-1.18977	-0.806669
-1.18906	-1.16987
-1.18883	1.95634
-1.18742	-4.37046
-1.18683	-0.138314
-1.18681	-3.41136
-1.18677	0.0772106
-1.1865	1.41081
-1.1858	5.99764
-1.18472	-1.51915
-1.18454	-0.846061
-1.18433	-1.43673
-1.18329	-0.0501235
-1.18277	-1.40734
-1.18218	-5.07075
-1.18043	2.90461
-1.17988	-1.05201
-1.17913	-1.03798
-1.17901	2.25591
-1.17882	1.95823
-1.17672	1.21645
-1.17611	1.4687
-1.17567	-0.476135
-1.17526	1.28428
-1.17515	-1.72424
-1.17462	-0.0823064
-1.17431	-2.52384
-1.1741	-1.3482
-1.17315	3.74727
-1.17295	0.818685
-1.17188	-0.406049
-1.17184	0.85061
-1.17117	0.392667
-1.171	0.463921
-1.16972	0.838005
-1.16966	0.628207
-1.16939	-0.916026
-1.16911	1.8762
-1.16832	-0.533195
-1.16781	-2.42213
-1.16673	0.861387
-1.16613	-3.33217
-1.16575	-0.109883
-1.16544	0.0319196
-1.16526	-1.61254
-1.16521	-0.0824234
-1.16321	0.923785
-1.16227	-0.50183
-1.16225	0.923078
-1.1622	-2.25463
-1.16194	0.0932085
-1.16139	-2.39394
-1.16053	-2.30817
-1.16021	1.39318
-1.15932	-0.37057
-1.15922	-3.40595
-1.15862	3.32105
-1.15847	-0.499492
-1.15807	2.50388
-1.15798	-1.3955
-1.15737	0.523447
-1.15673	-0.133287
-1.15652	-0.428168
-1.15643	-1.91943
-1.15536	-0.197079
-1.15454	1.5205
-1.1545	0.286973
-1.15381	0.175785
-1.15324	-0.513798
-1.15254	5.77353
-1.15154	0.701508
-1.15005	-3.5629
-1.14993	-1.96994
-1.14979	1.18446
-1.14976	-2.18039
-1.14947	1.41579
-1.14934	-1.62335
-1.14902	3.62433
-1.14869	-1.03887
-1.14749	-0.151317
-1.14657	-0.702252
-1.14638	-2.20007
-1.14637	-1.95384
-1.14627	1.77339
-1.1462	-0.539682
-1.14618	-0.267724
-1.14499	-0.251786
-1.14495	0.595149
-1.14459	-1.09916
-1.14365	-0.86318
-1.14307	0.357883
-1.14304	2.5673
-1.14288	1.49618
-1.14285	0.69293
-1.14269	1.21824
-1.13841	-2.56465
-1.13817	-1.62269
-1.13804	-0.164328
-1.13795	8.42929
-1.13747	-0.987834
-1.13739	-1.28643
-1.13659	0.438472
-1.13623	-2.98452
-1.13575	-0.500563
-1.13567	-1.07935
-1.13555	-1.06028
-1.13546	0.120853
-1.13399	-0.0692673
-1.13365	-0.387884
-1.13357	4.19582
-1.13342	-5.01286
-1.13295	-0.629488
-1.13273	2.56337
-1.1314	0.458898
-1.13099	1.79296
-1.13059	0.0357962
-1.12988	0.121925
-1.12987	6.05015
-1.12899	-0.959173
-1.12866	-0.501795
-1.12819	-0.17144
-1.12818	-0.920948
-1.12798	-0.238616
-1.12771	-0.928412
-1.1275	2.08718
-1.12641	-3.87156
-1.12621	-0.505167
-1.1252	-0.611699
-1.12517	-0.264428
-1.12485	-1.7339
-1.12417	-0.199176
-1.12349	-5.25085
-1.12299	4.59326
-1.12271	0.265106
-1.12205	4.77636
-1.12201	-1.41755
-1.1218	-1.68232
-1.12152	-2.19647
-1.12092	0.751361
-1.12088	2.84312
-1.12032	3.51357
-1.119	0.938998
-1.11874	2.08104
-1.1186	0.0699582
-1.11848	0.302099
-1.11835	0.0965203
-1.1182	0.649719
-1.11799	-0.173201
-1.11782	1.97123
-1.11716	-0.900462
-1.11673	-0.165206
-1.11559	1.32441
-1.11529	-1.4093
-1.11459	-0.296405
-1.11454	4.20508
-1.11417	2.15957
-1.11416	2.43286
-1.11406	-0.124062
-1.11378	5.76645
-1.11331	0.439455
-1.11277	-0.590419
-1.11215	-1.32325
-1.11207	-0.167659
-1.11167	1.26811
-1.11151	-0.585015
-1.11139	-2.88321
-1.11076	0.591959
-1.11029	-2.55661
-1.11018	-1.66567
-1.10942	1.94511
-1.10938	-6.1179
-1.10882	-2.87086
-1.10845	-1.45004
-1.10827	0.735658
-1.10819	0.926976
-1.10792	0.879801
-1.1077	-2.4545
-1.10742	-0.169216
-1.10635	0.901987
-1.10624	-0.307158
-1.10615	0.664368
-1.10545	1.31846
-1.10516	1.81202
-1.10511	-5.70763
-1.1051	-5.7174
-1.10368	-0.712924
-1.1035	1.26465
-1.10332	-0.518424
-1.10299	-0.147332
-1.10279	-0.244111
-1.10278	0.435656
-1.10273	-0.500642
-1.10263	9.37495
-1.10231	-1.29895
-1.10225	0.78559
-1.10222	1.75232
-1.10125	-3.07315
-1.10123	-0.410164
-1.10092	0.553164
-1.10062	0.387218
-1.10017	-1.82168
-1.09947	-1.69142
-1.09914	-0.278897
-1.09908	1.31139
-1.09878	-7.71836
-1.09854	-1.4927
-1.0984	1.23722
-1.09804	-1.10205
-1.09795	-3.56034
-1.09794	-0.673423
-1.09785	-0.394143
-1.09777	-1.1704
-1.09744	-1.38229
-1.09718	1.06213
-1.09689	0.845533
-1.09635	-0.160592
-1.09587	-0.592846
-1.09365	0.725004
-1.0936	-3.10976
-1.09352	0.785139
-1.09312	4.57787
-1.09277	0.683731
-1.0917	-0.683409
-1.09084	-2.76602
-1.09048	-1.29215
-1.09018	0.608052
-1.08935	0.384822
-1.08909	-0.94099
-1.08861	-1.3567
-1.08857	-1.25472
-1.0878	-0.151373
-1.08731	2.20202
-1.08685	0.746481
-1.08684	-1.3171
-1.08644	0.109712
-1.08642	1.68377
-1.0848	-0.146383
-1.0843	0.561187
-1.08425	-0.533999
-1.08402	0.655618
-1.084	-0.528118
-1.08376	-0.759571
-1.08355	-2.80739
-1.08345	-2.18748
-1.0834	-2.00939
-1.08252	-0.752196
-1.08214	-1.1896
-1.08142	-0.689886
-1.08137	-1.12388
-1.08058	2.65786
-1.08053	0.0274332
-1.07993	1.29891
-1.07972	2.58759
-1.07953	-2.04955
-1.07931	0.395956
-1.07776	0.13655
-1.07773	-3.31099
-1.07731	-1.702
-1.07677	-3.64168
-1.07641	0.529472
-1.0763	-1.08708
-1.07553	-2.00738
-1.07535	0.735736
-1.07532	-1.74593
-1.07527	0.0530696
-1.07494	0.451633
-1.07464	-0.829134
-1.07423	-0.0650865
-1.07415	1.31048
-1.07395	-1.3604
-1.07354	-2.12446
-1.07326	5.2337
-1.07311	-1.13151
-1.07288	-0.330487
-1.07269	-1.18643
-1.07258	-1.07781
-1.07256	-0.125685
-1.07245	4.75656
-1.07224	-2.30138
-1.07219	3.79969
-1.07202	1.13786
-1.07173	0.244239
-1.07088	0.580889
-1.07015	1.36514
-1.06992	1.68151
-1.06977	1.91781
-1.06975	0.233725
-1.0696	-0.978647
-1.06944	1.42235
-1.06811	0.316348
-1.067	-2.02338
-1.06687	0.0152658
-1.06684	-0.812763
-1.06655	-1.2381
-1.06641	0.218462
-1.06637	-0.964818
-1.06631	0.149407
-1.06612	1.3196
-1.066	-0.371189
-1.0658	1.86877
-1.06575	-0.70539
-1.06557	-0.299179
-1.06538	2.56572
-1.06532	-0.35587
-1.06508	-0.114345
-1.06424	-2.051
-1.06371	-1.39076
-1.06351	0.688277
-1.06322	0.145065
-1.06272	-0.505231
-1.0626	-1.12483
-1.06243	-1.36971
-1.06214	-1.51371
-1.06213	-1.66729
-1.06193	-1.60095
-1.0617	-2.97686
-1.06168	0.0504832
-1.06153	-1.34003
-1.06067	-2.34769
-1.06047	-0.152362
-1.05995	-1.51813
-1.05971	-0.0999846
-1.05946	0.541999
-1.0592	0.333904
-1.05877	-0.987706
-1.05868	1.50185
-1.05812	-0.0965577
-1.05801	2.2666
-1.05792	-2.54643
-1.05788	0.896156
-1.05767	-0.279716
-1.05758	-1.26764
-1.05711	1.57011
-1.05709	-3.03544
-1.05687	0.0656719
-1.05672	-0.0237278
-1.05631	-1.02209
-1.05613	0.897694
-1.05609	1.75113
-1.05589	-1.72296
-1.05581	-0.394922
-1.0558	-1.22441
-1.05565	-0.525854
-1.05555	0.648315
-1.05538	-1.38527
-1.05488	-3.77159
-1.05472	-0.473971
-1.05447	-0.986861
-1.05427	0.277065
-1.05423	0.00383788
-1.05422	-1.79108
-1.05421	-1.26027
-1.05405	-1.07705
-1.05398	-1.6036
-1.05307	1.80326
-1.05303	2.92296
-1.05298	0.18112
-1.05295	1.52284
-1.05282	-3.23449
-1.05257	1.50424
-1.05206	1.50592
-1.05202	-0.775708
-1.05197	0.685788
-1.0519	0.569442
-1.05158	0.242553
-1.05146	-1.57018
-1.05141	4.37999
-1.05133	1.18749
-1.05008	2.82081
-1.04993	-0.211991
-1.04955	2.88027
-1.04882	-0.393465
-1.04875	-0.75924
-1.0486	0.372691
-1.04839	-1.80846
-1.04823	0.388481
-1.04719	-1.22171
-1.04711	-0.665732
-1.04615	-0.0697156
-1.04594	-1.85455
-1.0459	3.13851
-1.04587	-1.23061
-1.04547	-0.762195
-1.044	-1.19036
-1.04361	0.403854
-1.04335	0.515625
-1.04325	1.36381
-1.04324	0.451261
-1.04225	0.979801
-1.04173	0.877097
-1.04173	3.29894
-1.04168	0.387686
-1.04161	0.500233
-1.0413	0.542935
-1.03954	3.643
-1.0395	-2.06437
-1.03917	1.38868
-1.03906	-0.814753
-1.03898	1.81112
-1.03896	0.952997
-1.03875	1.50292
-1.03872	-0.403065
-1.03842	0.398927
-1.03839	1.20252
-1.03815	1.34995
-1.03792	1.01537
-1.03668	0.480682
-1.03564	-1.43426
-1.03545	2.12542
-1.03533	-1.01506
-1.03524	0.642517
-1.03428	2.98288
-1.03344	-0.380872
-1.03342	0.162621
-1.03327	0.121953
-1.03327	0.121954
-1.0327	0.774254
-1.03265	-1.34363
-1.03225	2.1015
-1.03209	-1.48232
-1.03199	0.782528
-1.03189	-0.033721
-1.03142	1.124
-1.03037	0.561995
-1.02983	0.833283
-1.02963	-1.50393
-1.02832	-0.0241513
-1.02808	-0.182396
-1.02772	-1.69118
-1.02761	-0.916201
-1.02761	0.804948
-1.02715	1.46248
-1.02622	-1.92593
-1.02608	0.300566
-1.02559	-4.89461
-1.0254	-1.53444
-1.02529	3.14459
-1.025	-1.00326
-1.02479	0.109241
-1.0247	-0.779875
-1.02463	-1.01079
-1.0245	0.127204
-1.02445	0.680084
-1.02438	-0.470978
-1.02397	-1.85697
-1.02362	2.27572
-1.02298	-0.271389
-1.02295	-2.42792
-1.02261	-2.12877
-1.02113	-0.49132
-1.02093	3.45981
-1.0207	-1.31353
-1.02043	1.10528
-1.01943	-1.07301
-1.0193	2.40285
-1.01891	-0.0715908
-1.01876	-1.02002
-1.01854	9.63125
-1.01854	0.170006
-1.0185	-1.73649
-1.01796	0.938737
-1.01788	1.77368
-1.01787	-0.211037
-1.01779	-1.2985
-1.01771	-0.0261998
-1.01669	0.0070945
-1.01656	-3.03743
-1.01654	1.26704
-1.01502	1.04965
-1.01499	-0.20878
-1.01496	-0.156528
-1.01401	-2.86568
-1.01366	2.45025
-1.01363	-0.513603
-1.01339	-0.0304169
-1.01331	0.482588
-1.01295	-1.83217
-1.0129	5.51082
-1.01198	3.94476
-1.01193	3.39291
-1.01181	0.043816
-1.01172	-0.170508
-1.01166	0.32214
-1.01146	1.64355
-1.01135	1.68691
-1.01114	0.724647
-1.01083	0.0798998
-1.01072	1.31267
-1.00971	2.42327
-1.00902	3.62703
-1.0088	-0.62923
-1.00857	0.953409
-1.00852	2.40653
-1.00829	-1.18401
-1.00826	1.28236
-1.00805	2.37999
-1.00784	-1.81639
-1.00782	0.214728
-1.00731	1.21678
-1.00706	0.433727
-1.00694	0.979859
-1.00658	0.0380825
-1.00639	0.743246
-1.00581	0.381141
-1.00572	-1.65574
-1.0056	1.12209
-1.00533	0.526766
-1.00526	0.422821
-1.00521	-2.81172
-1.00486	0.243903
-1.00486	0.243904
-1.00464	-1.02777
-1.00405	0.445565
-1.00393	1.20431
-1.00386	0.040572
-1.00386	0.0405729
-1.00368	0.00829883
-1.00357	-0.911493
-1.0034	-0.520137
-1.0034	-0.633123
-1.00322	0.443299
-1.00279	0.135921
-1.00242	2.15343
-1.00235	-4.64979
-1.00221	-0.140897
-1.0021	-1.7494
-1.0018	0.134128
-1.00168	-1.81452
-1.00165	-1.00829
-1.00163	0.699537
-1.00163	-2.4833
-1.00109	-0.722047
-1.00101	-0.735321
-1.00099	-2.66532
-1.00079	0.0522616
-1.00053	1.66088
-1.00038	0.979184
-1.00027	-1.46794
-1.00024	5.20866
-0.999851	2.85024
-0.999484	-1.18368
-0.999244	-1.72704
-0.999049	0.0884306
-0.9989	-1.09794
-0.998843	0.824514
-0.998815	0.948075
-0.998686	-0.195095
-0.998502	0.643658
-0.998489	1.11927
-0.998061	3.10239
-0.997994	-0.112847
-0.997839	-0.332678
-0.997641	-0.758618
-0.997296	0.747684
-0.997166	0.314393
-0.996255	1.01783
-0.996028	3.18172
-0.996019	6.58268
-0.995955	2.01522
-0.994961	0.280875
-0.994936	-0.255694
-0.994763	3.90678
-0.994324	1.26046
-0.993935	-0.483104
-0.993133	-3.40752
-0.993047	-0.377478
-0.99291	1.00564
-0.992685	-0.866756
-0.99238	1.89622
-0.991762	4.24646
-0.991473	1.01079
-0.991439	3.4008
-0.990926	0.382422
-0.99027	-1.811
-0.990239	-1.26196
-0.990179	1.15564
-0.989999	-3.98397
-0.989581	4.10031
-0.989352	-0.575962
-0.98873	-1.61741
-0.988592	1.59689
-0.988579	0.325996
-0.98839	-1.25254
-0.988308	2.71845
-0.988298	-0.747833
-0.987447	-2.39984
-0.987117	-1.79519
-0.986672	3.7287
-0.986288	-1.3203
-0.986127	3.4927
-0.985971	-1.23505
-0.98583	0.341688
-0.98574	0.149469
-0.985275	1.89225
-0.985076	1.44704
-0.984546	-2.13375
-0.98419	-1.86962
-0.983935	-0.19992
-0.983882	0.101706
-0.983681	1.06555
-0.983424	0.217446
-0.983148	-0.217554
-0.983023	-2.51859
-0.982828	0.0270382
-0.982598	0.00822596
-0.982079	-0.279824
-0.982058	-0.525871
-0.981907	-1.7354
-0.98157	4.0386
-0.981187	2.07629
-0.981173	0.715975
-0.980772	0.921653
-0.980344	0.269342
-0.980274	-0.0694683
-0.980247	1.2565
-0.980214	0.847064
-0.980185	-0.855079
-0.980125	0.493388
-0.97999	-0.267081
-0.979957	1.15575
-0.979912	1.91654
-0.9798	-1.50225
-0.979768	-0.385912
-0.979721	-1.59927
-0.979561	-0.7312
-0.979078	1.96713
-0.978993	-0.00178404
-0.97898	-0.647029
-0.978953	0.438187
-0.978678	-2.34349
-0.978373	0.816264
-0.978198	-0.575798
-0.977835	1.60134
-0.977753	-0.889457
-0.977668	-0.429028
-0.977511	0.535614
-0.977471	-0.167359
-0.97697	0.841442
-0.976762	1.21002
-0.976661	0.550703
-0.976614	-1.10547
-0.976606	0.0451296
-0.976364	2.78955
-0.976243	-1.53996
-0.974998	-1.53938
-0.974544	1.39259
-0.97429	-1.3624
-0.974223	0.625384
-0.974053	0.00853797
-0.973964	1.7526
-0.973733	0.209738
-0.973201	-1.29722
-0.973159	1.49404
-0.973104	1.84424
-0.972925	1.62626
-0.972846	2.27851
-0.972758	-0.166731
-0.972697	-1.29136
-0.972611	-1.06091
-0.972285	-1.18845
-0.972016	1.77949
-0.971859	1.38004
-0.971648	0.0900629
-0.971554	1.22613
-0.971386	0.987499
-0.971365	1.64726
-0.970407	-3.28448
-0.97037	-0.410024
-0.970346	-2.24437
-0.969882	-3.43599
-0.969845	0.654912
-0.969174	1.10817
-0.968786	0.0337518
-0.968766	-0.0597929
-0.968482	1.10675
-0.968363	-2.10046
-0.968017	0.336146
-0.967904	2.03329
-0.967873	-0.890534
-0.967873	1.15962
-0.967404	0.367156
-0.967337	-5.28981
-0.966943	0.487363
-0.966802	-0.406786
-0.96666	-0.520234
-0.966246	-0.267016
-0.966241	1.1795
-0.966223	2.0465
-0.966032	0.155024
-0.965566	-1.00264
-0.965031	1.7987
-0.964976	-0.256198
-0.964781	-0.459335
-0.964655	1.82157
-0.964261	-0.240531
-0.963985	-0.800243
-0.9638	-0.235097
-0.963693	0.869611
-0.963693	0.869612
-0.963173	0.105044
-0.962976	0.569326
-0.962554	-0.851705
-0.962279	-1.1366
-0.962028	-0.755582
-0.961407	3.71726
-0.96104	-0.75376
-0.961032	-0.415806
-0.960837	-0.0580904
-0.96061	-3.6851
-0.960552	-1.80174
-0.959938	-1.08539
-0.959861	-1.48503
-0.95913	2.28097
-0.958988	2.19254
-0.958974	-2.09082
-0.958758	3.38132
-0.958466	-0.731838
-0.958355	-0.60419
-0.958018	-1.011
-0.957427	0.828848
-0.957215	-0.507148
-0.957056	-0.70857
-0.956936	1.4732
-0.956796	-1.65547
-0.956149	2.17816
-0.956045	1.1429
-0.955674	-0.874287
-0.955615	0.535119
-0.955405	-1.70274
-0.95496	0.937033
-0.954539	0.903476
-0.954123	4.56331
-0.953755	-0.501381
-0.953662	-2.3804
-0.953585	0.930398
-0.95332	0.827699
-0.953102	-0.458782
-0.952735	-0.80335
-0.952729	1.63412
-0.95215	0.874654
-0.952051	-0.794054
-0.952032	-1.67953
-0.951843	0.611216
-0.951637	-2.09227
-0.951261	3.22645
-0.950985	2.63232
-0.950716	-1.30584
-0.950695	-1.50084
-0.950646	1.8373
-0.950352	-1.06558
-0.949729	0.0752232
-0.949603	2.1591
-0.949374	1.13915
-0.94934	-0.568007
-0.949314	-0.236458
-0.949008	-2.56661
-0.948887	1.1749
-0.948741	-0.343411
-0.948672	-2.50823
-0.948402	0.870413
-0.948268	0.301104
-0.947842	1.2585
-0.94784	0.398624
-0.947559	-2.60296
-0.947532	-1.82578
-0.947391	-4.01847
-0.947315	-2.25789
-0.947295	0.212357
-0.947118	2.9085
-0.946975	-1.24387
-0.946945	11.0251
-0.946779	-5.66332
-0.946347	-0.509251
-0.945744	-0.786447
-0.94573	-1.78726
-0.94514	-1.08831
-0.945082	2.54374
-0.944952	0.00377332
-0.944851	-0.04953
-0.944296	2.10621
-0.944285	1.17043
-0.944199	-0.0709705
-0.94414	-0.976473
-0.943712	0.998845
-0.943711	0.551352
-0.943114	0.68718
-0.942952	0.733909
-0.942765	-1.88635
-0.942511	1.04227
-0.94228	0.809285
-0.942221	0.1006
-0.942129	-0.48422
-0.942014	0.306703
-0.941972	-1.19749
-0.94176	-0.482028
-0.941698	-3.37147
-0.940832	-1.63074
-0.940821	1.78277
-0.940479	0.973352
-0.940475	-1.125
-0.940459	0.00150765
-0.940392	2.49833
-0.940372	0.630566
-0.940123	1.38623
-0.939933	1.20563
-0.939629	7.90493
-0.93954	-0.950344
-0.939308	1.50341
-0.939026	-1.16789
-0.938214	-0.968319
-0.937995	-0.00415891
-0.937583	-2.81484
-0.937076	0.723118
-0.937038	-1.00665
-0.936857	1.07993
-0.936718	-0.615899
-0.936578	-0.988017
-0.935358	3.15142
-0.935217	-0.235992
-0.934809	0.0802581
-0.93478	3.57327
-0.934754	0.476192
-0.934689	-0.430525
-0.934415	-1.41287
-0.934392	-1.7472
-0.93422	1.19747
-0.934107	-0.255552
-0.93367	1.20043
-0.93364	2.10204
-0.933571	-0.344141
-0.93335	-0.755937
-0.933186	-0.699565
-0.932875	1.17488
-0.932817	-4.81743
-0.932608	2.18129
-0.932325	1.49778
-0.931981	0.907959
-0.931978	-1.87198
-0.931917	0.668225
-0.931447	-0.53684
-0.930581	0.252367
-0.930567	0.725615
-0.930296	-1.10563
-0.929452	-0.676392
-0.92936	1.69355
-0.928917	0.78516
-0.928886	-0.248341
-0.928847	-1.16856
-0.928828	1.68334
-0.928798	-1.79994
-0.928796	1.24202
-0.928764	-0.502767
-0.928593	-3.41749
-0.928474	-1.24414
-0.92777	1.58914
-0.927684	1.15789
-0.927272	-1.12736
-0.927171	3.32116
-0.927118	12.1863
-0.927019	0.663877
-0.926967	-1.07505
-0.926923	0.735231
-0.926504	0.56395
-0.926344	0.341194
-0.926305	0.0795554
-0.926272	-0.631657
-0.926238	-1.30495
-0.925892	0.242143
-0.925865	0.712941
-0.925839	-0.713345
-0.925819	-3.25816
-0.925665	1.82266
-0.925432	1.05651
-0.925195	2.67289
-0.924962	2.26465
-0.924728	-1.07893
-0.924024	0.108169
-0.92372	-0.370169
-0.923343	0.456594
-0.923332	-2.78036
-0.923119	-2.37724
-0.92254	-1.16394
-0.92245	-0.92807
-0.922434	-3.42469
-0.922406	-0.483108
-0.922387	-1.86765
-0.922156	-1.18172
-0.921837	0.554054
-0.921712	-2.43507
-0.921457	2.13509
-0.921122	2.28973
-0.921076	-0.128315
-0.921065	0.186366
-0.921051	1.77754
-0.92103	0.0306507
-0.920849	1.8537
-0.92072	0.475617
-0.920533	-0.699244
-0.920422	-1.72242
-0.920362	-2.37854
-0.920305	1.98176
-0.92024	-1.65922
-0.920039	1.40869
-0.919964	-0.235988
-0.919872	-0.710567
-0.919425	1.1994
-0.919371	-3.25333
-0.91937	-0.640362
-0.918916	-0.394517
-0.918762	5.00298
-0.918615	1.48865
-0.918595	0.258405
-0.918512	3.53335
-0.918423	0.0966612
-0.918328	-2.36367
-0.918277	-1.64822
-0.917983	-1.07316
-0.917828	-0.947396
-0.917714	1.27044
-0.917516	-1.08228
-0.917466	-0.606601
-0.916884	0.888404
-0.916869	-0.125125
-0.916863	0.0459473
-0.916453	-0.0898247
-0.916039	-2.18655
-0.915834	3.24285
-0.915674	1.43567
-0.915627	0.324203
-0.915005	0.254101
-0.914929	3.06367
-0.914827	1.76397
-0.914625	-1.0775
-0.914486	-0.71894
-0.914291	1.9211
-0.914279	-1.55199
-0.913948	0.749986
-0.913917	-1.41714
-0.913492	-1.88292
-0.913254	0.683428
-0.912979	-1.26085
-0.912806	1.10317
-0.912448	-2.10692
-0.912404	-1.63873
-0.912389	2.04368
-0.912215	-0.898076
-0.911831	-3.38534
-0.911755	1.77327
-0.911742	-0.619515
-0.911514	0.701436
-0.911395	2.88543
-0.91096	-0.135518
-0.910944	1.32799
-0.910833	-1.12885
-0.910767	2.03673
-0.91071	-1.00118
-0.91064	-0.67212
-0.910398	-1.65395
-0.910304	4.59462
-0.909902	-0.0262153
-0.909867	-0.310697
-0.909805	-0.447771
-0.909772	1.15284
-0.909732	0.0636336
-0.909688	0.279312
-0.909632	0.555894
-0.90952	1.33505
-0.909484	-0.85989
-0.90882	0.0288164
-0.90877	3.74979
-0.908612	1.06847
-0.908009	2.50331
-0.907935	1.93618
-0.907585	-1.78018
-0.907065	2.21015
-0.907032	-0.623732
-0.906781	-1.2324
-0.906689	-1.2172
-0.906637	-1.67141
-0.906582	-0.907857
-0.906547	-0.957905
-0.90644	-1.89359
-0.90638	-0.377908
-0.906045	0.774332
-0.905999	1.19789
-0.905846	0.0103327
-0.905723	-0.276095
-0.905624	-5.00652
-0.905588	0.100134
-0.905563	-1.59393
-0.90554	0.0805742
-0.905361	-0.179622
-0.905298	-0.592532
-0.904998	1.7095
-0.904992	-0.166666
-0.904959	0.181354
-0.904926	1.40767
-0.904702	-0.125299
-0.90465	-1.03441
-0.904442	-0.729952
-0.904014	-1.6516
-0.903868	-0.328988
-0.903487	-1.13489
-0.903477	0.606276
-0.903457	-0.362077
-0.903066	-1.00419
-0.902599	-0.562902
-0.902522	-0.535427
-0.90202	-0.110623
-0.901979	-0.0850162
-0.901933	0.0713487
-0.901816	-0.0902323
-0.901634	-0.479309
-0.90157	-0.634661
-0.901565	-0.160128
-0.901124	-1.80884
-0.901034	4.49037
-0.900992	4.25785
-0.900678	-0.45112
-0.900663	0.390264
-0.900653	5.34656
-0.900652	0.53808
-0.900382	0.968381
-0.900282	0.0252829
-0.90024	0.938428
-0.899807	-0.619509
-0.899615	0.843861
-0.899565	-0.0533212
-0.899314	0.00150223
-0.899099	2.6513
-0.898999	0.432694
-0.898932	0.234508
-0.898468	-0.981768
-0.898453	-2.9128
-0.898125	-0.1425
-0.897896	0.940127
-0.897885	-1.11825
-0.897764	0.90562
-0.897524	2.02852
-0.897436	1.72981
-0.897277	-2.06145
-0.897196	-0.941899
-0.897125	-1.68737
-0.897006	1.04835
-0.896903	-0.150518
-0.896808	-0.550827
-0.896746	-2.26653
-0.896318	1.84716
-0.896296	0.553619
-0.89628	1.07062
-0.896164	-1.0636
-0.895786	-1.35266
-0.89563	0.212061
-0.895495	0.715952
-0.895321	-1.72135
-0.895251	0.0349002
-0.89479	1.73401
-0.894742	4.10539
-0.894491	0.817928
-0.894383	-0.751328
-0.894235	-0.20319
-0.89423	1.8331
-0.894106	-0.0668159
-0.894057	-1.30962
-0.893913	-0.114557
-0.893793	0.422039
-0.893793	0.42204
-0.893767	0.0973676
-0.893765	-0.70702
-0.893632	1.71628
-0.89361	-0.963473
-0.893597	-0.404991
-0.893517	1.57231
-0.89346	-0.630419
-0.893276	1.77895
-0.893202	0.261921
-0.893059	-1.82327
-0.893016	1.97354
-0.892984	0.307585
-0.892875	-1.95648
-0.892792	3.4171
-0.89266	-3.3603
-0.892619	-1.60198
-0.892487	0.363593
-0.892382	2.2642
-0.892228	-1.2172
-0.892218	1.22719
-0.892175	-0.555676
-0.891818	1.08295
-0.891496	-4.44593
-0.891421	0.804951
-0.891203	-0.784833
-0.890988	-0.454176
-0.890935	-5.13754
-0.89073	-0.0477402
-0.890646	0.350338
-0.889221	-0.727837
-0.889195	0.33184
-0.889111	-3.39799
-0.888644	4.28541
-0.888562	0.340688
-0.88824	1.97519
-0.887718	0.0770106
-0.887397	3.2336
-0.887345	2.03423
-0.887295	-0.992081
-0.887196	4.1082
-0.887075	0.717357
-0.886719	-0.276681
-0.886719	0.407282
-0.8866	-1.69363
-0.88625	0.5134
-0.886235	-1.2353
-0.886083	0.0858813
-0.886082	-0.626728
-0.886022	0.44858
-0.885851	-1.9997
-0.885743	1.12526
-0.885679	-2.14209
-0.885583	2.21132
-0.885518	-0.504609
-0.885495	-1.44648
-0.885355	-0.454576
-0.885095	1.24708
-0.884995	-0.418572
-0.884887	0.973696
-0.884827	-0.109407
-0.884775	-0.491541
-0.884694	2.43577
-0.884387	0.264083
-0.884283	-1.03078
-0.883881	-1.75303
-0.883755	-2.64809
-0.883625	1.4216
-0.883569	-0.989447
-0.883562	4.86769
-0.883451	1.67711
-0.883369	0.661103
-0.883319	-2.45396
-0.883272	-1.58981
-0.883179	0.000625634
-0.883178	0.444475
-0.882956	0.260153
-0.882932	-0.689237
-0.882892	-0.553865
-0.88285	-3.15982
-0.882803	-2.16082
-0.882648	-0.501449
-0.882252	-0.397165
-0.88222	-1.29951
-0.881954	-0.764683
-0.881942	2.62556
-0.881871	0.959447
-0.881541	2.61786
-0.881475	2.34664
-0.881431	2.01204
-0.881291	-0.0224787
-0.88125	-1.36495
-0.881209	0.54142
-0.881193	-3.16931
-0.88111	-0.436426
-0.88105	1.98283
-0.881027	2.00061
-0.880752	1.45487
-0.880705	0.995698
-0.880686	-0.437372
-0.880522	2.59573
-0.880516	-1.00157
-0.88051	3.56532
-0.880465	-0.582853
-0.880294	-0.900325
-0.880042	2.01913
-0.879851	-0.903506
-0.879733	-0.300613
-0.879492	-0.221251
-0.879203	-1.40291
-0.879112	-0.730067
-0.878931	8.85623
-0.87884	1.74657
-0.878731	1.79306
-0.878672	-1.38744
-0.878501	-0.795155
-0.878394	0.0351866
-0.877732	-0.496185
-0.877599	1.08728
-0.877371	0.379433
-0.877272	1.98958
-0.876982	1.464
-0.876894	-1.19693
-0.876872	-0.306783
-0.876134	-0.728385
-0.876118	1.41642
-0.875985	0.711173
-0.875871	0.792126
-0.875836	3.74903
-0.875755	0.561473
-0.875696	-0.922928
-0.875691	-2.61365
-0.875578	1.88975
-0.875405	1.07733
-0.875108	-0.526208
-0.875022	-3.54708
-0.875009	1.14254
-0.874979	-1.60853
-0.874768	1.86423
-0.874261	0.870201
-0.87389	-1.0411
-0.873716	0.141007
-0.873531	-0.801542
-0.873484	1.8485
-0.873452	3.49865
-0.873341	-0.910398
-0.873314	1.21006
-0.873301	0.417133
-0.873	1.45167
-0.87292	0.1839
-0.872568	1.68131
-0.872507	-0.106382
-0.872478	-1.37341
-0.872363	0.550799
-0.87235	-0.0036563
-0.872326	-0.240225
-0.872216	1.96076
-0.871192	0.000722633
-0.87093	0.622732
-0.870655	0.709829
-0.870525	1.77761
-0.870502	0.208344
-0.87048	-0.140494
-0.870184	1.59684
-0.869999	-0.939984
-0.869663	0.673192
-0.869656	1.70766
-0.869333	0.892529
-0.869284	1.60384
-0.869236	1.21647
-0.869222	-0.308749
-0.869086	-0.409674
-0.868798	1.98364
-0.868604	-0.197925
-0.868559	-1.25357
-0.86849	-3.11742
-0.868353	-2.06942
-0.868316	-0.0438831
-0.868312	-0.812582
-0.868208	-3.63154
-0.86819	2.02349
-0.86809	0.523653
-0.867821	-2.16941
-0.867187	-2.11065
-0.866926	2.76987
-0.866841	-0.556118
-0.866805	-0.0945151
-0.866768	0.503947
-0.866115	-0.851854
-0.866029	2.05778
-0.865757	1.17564
-0.865621	0.416767
-0.865587	3.43525
-0.865502	0.660596
-0.865455	2.82854
-0.865407	-1.36972
-0.865401	0.889195
-0.865373	-1.37783
-0.865355	-1.45657
-0.86513	-0.44443
-0.864889	0.631007
-0.864831	-2.27671
-0.86483	-0.233396
-0.864406	-0.0684983
-0.863955	0.376385
-0.863395	4.40994
-0.863173	1.41608
-0.862891	-0.684334
-0.862247	-2.9992
-0.861852	-2.75082
-0.861722	-1.24785
-0.861592	-0.0916185
-0.861541	-0.0668052
-0.861312	-0.56766
-0.861108	0.293099
-0.861088	0.64094
-0.861026	1.38325
-0.860888	-0.730275
-0.860517	-0.661256
-0.860377	-0.0761986
-0.860349	1.50751
-0.860153	-1.37174
-0.860085	-3.58677
-0.859792	-1.16279
-0.859546	1.68373
-0.859504	0.0400553
-0.859475	0.514791
-0.859392	1.60493
-0.859096	0.049375
-0.858943	1.5996
-0.858852	1.71097
-0.858841	0.984899
-0.858807	0.476825
-0.858788	0.394162
-0.858788	0.394163
-0.858663	0.101834
-0.858619	-0.0887199
-0.858357	2.30326
-0.858339	1.18033
-0.858335	-1.65751
-0.858135	-2.70792
-0.857952	-0.747949
-0.85743	0.286145
-0.857233	-2.56979
-0.857221	1.03687
-0.857102	-0.148186
-0.85705	1.59563
-0.856908	0.353363
-0.856871	0.997624
-0.855988	1.75078
-0.85593	-0.395442
-0.855804	0.323713
-0.855692	-0.686663
-0.855687	-1.14459
-0.85566	0.531538
-0.85555	-3.43947
-0.855539	1.49523
-0.855499	0.955695
-0.855477	-1.04691
-0.855469	-0.564166
-0.855205	1.45745
-0.854983	0.467341
-0.854914	0.656902
-0.854822	-1.08822
-0.854775	0.290795
-0.854537	-0.869312
-0.853755	3.30781
-0.853487	-0.158455
-0.853426	1.93162
-0.853316	0.060684
-0.853107	1.02505
-0.853091	1.33023
-0.852927	0.38113
-0.85289	-0.245997
-0.852776	2.54883
-0.852766	3.57606
-0.852539	0.0273213
-0.852322	0.17122
-0.852241	-0.485933
-0.852236	-0.49698
-0.852026	-2.9749
-0.851836	1.65444
-0.851764	1.10114
-0.851424	2.1046
-0.851356	-1.04594
-0.851303	0.415966
-0.851251	-0.764713
-0.85117	2.25584
-0.850989	-1.87803
-0.850813	-0.602478
-0.850807	1.59503
-0.850544	0.318848
-0.850486	3.39768
-0.849789	-2.62448
-0.849655	5.95471
-0.849654	0.769404
-0.849503	0.117324
-0.849484	-2.04328
-0.849472	0.0912289
-0.84899	-0.484151
-0.848926	-3.72132
-0.848907	-0.242496
-0.848891	1.28292
-0.848824	-0.762759
-0.848447	-2.25699
-0.848009	0.381243
-0.847883	0.096713
-0.847849	1.22202
-0.847773	-1.43078
-0.847757	0.626012
-0.847573	1.28041
-0.847379	-1.52038
-0.846616	-1.19256
-0.846556	1.28661
-0.846467	0.825833
-0.846447	0.315242
-0.846402	0.352969
-0.84627	0.0595741
-0.846018	1.09672
-0.845985	-0.477719
-0.845613	1.2573
-0.845612	0.931749
-0.845472	-0.752133
-0.845375	0.750073
-0.845146	4.281
-0.844342	-2.71849
-0.844337	0.605009
-0.84428	-2.80007
-0.843363	-0.305465
-0.843261	2.3463
-0.843141	-1.03867
-0.84313	-1.28397
-0.842915	-0.245899
-0.842608	-3.72591
-0.842116	0.297655
-0.841881	1.74192
-0.841769	-0.133715
-0.841635	0.460055
-0.84143	-0.0413287
-0.841266	-0.086654
-0.841008	-1.79842
-0.840956	0.839485
-0.840817	0.782835
-0.840229	-1.59257
-0.84018	0.110212
-0.840025	0.323131
-0.839989	-1.04696
-0.839849	0.326592
-0.839819	-1.20958
-0.839618	5.15961
-0.839553	-2.50417
-0.839534	0.849441
-0.839404	2.19547
-0.839378	-2.87552
-0.839046	-0.175729
-0.838974	-2.02244
-0.838858	1.18443
-0.838839	0.737226
-0.838766	-0.0211587
-0.83845	-0.496054
-0.838091	-1.23104
-0.838081	-0.123518
-0.837753	0.660996
-0.837616	-2.3286
-0.837455	-2.54717
-0.837416	-1.25646
-0.837241	-0.0966682
-0.837155	-1.18268
-0.83694	-2.48129
-0.836749	-1.23155
-0.836206	1.3989
-0.835163	-0.443844
-0.835103	-2.71273
-0.834915	1.38399
-0.834875	-0.468248
-0.834795	-2.01853
-0.834781	-0.0815158
-0.83478	-0.377103
-0.834728	-2.13704
-0.834598	1.48796
-0.834546	-0.953506
-0.834474	2.84656
-0.834442	2.05001
-0.834299	-0.03846
-0.834249	-2.09486
-0.834183	1.69899
-0.834104	-5.46563
-0.833879	1.7653
-0.833748	-3.0496
-0.833718	0.0171569
-0.833625	-1.66596
-0.833536	0.0724031
-0.833243	5.43715
-0.833057	0.575306
-0.833015	2.09175
-0.832967	0.292949
-0.832904	-2.34445
-0.83273	0.857621
-0.83273	0.85762
-0.832706	-2.8632
-0.832599	1.61107
-0.832578	0.570814
-0.832384	0.191213
-0.832116	0.800611
-0.831987	0.410785
-0.831946	2.49508
-0.831908	-0.40528
-0.831814	-0.713555
-0.831814	-0.713556
-0.831792	-2.44571
-0.831573	-2.63388
-0.831497	-0.928354
-0.831388	-2.0331
-0.831306	0.365967
-0.83117	0.0072411
-0.830981	1.28695
-0.830833	2.16769
-0.83077	-0.0902518
-0.830682	0.751587
-0.830667	0.0768439
-0.830649	-1.34058
-0.830565	-0.528673
-0.830457	-1.62132
-0.830272	-1.11596
-0.830179	-0.325862
-0.830099	0.725088
-0.830056	0.919716
-0.829929	-0.714593
-0.829844	-1.4577
-0.829735	0.421695
-0.829704	-1.4634
-0.829567	2.09085
-0.829515	2.13406
-0.829484	0.987421
-0.829466	-1.68427
-0.829214	0.858386
-0.828916	-1.48285
-0.828559	-0.689265
-0.828542	0.317656
-0.828523	1.10457
-0.828515	4.82729
-0.828401	1.28664
-0.828395	-1.4638
-0.828372	-0.594514
-0.828321	-2.57638
-0.828258	0.879661
-0.828237	-0.522875
-0.828147	3.65303
-0.828066	-0.527915
-0.827464	-1.94329
-0.827296	1.0709
-0.827287	-2.59834
-0.827207	-0.966411
-0.827183	-0.557316
-0.827148	-2.09823
-0.826939	2.30665
-0.8266	1.3225
-0.826531	3.13828
-0.826416	-0.20961
-0.826375	0.395485
-0.826132	-0.945122
-0.826112	-0.99259
-0.826031	0.468268
-0.825965	2.60777
-0.825881	0.203091
-0.825819	0.559911
-0.825726	-2.61674
-0.825646	0.989189
-0.825507	-2.02624
-0.825126	-1.70136
-0.824777	0.805896
-0.824633	-0.0827823
-0.824456	-3.42546
-0.824283	1.68905
-0.824151	-1.50005
-0.824029	-3.45398
-0.824025	-0.32432
-0.823965	-0.129545
-0.823961	-0.29869
-0.823873	0.0711541
-0.823766	1.62184
-0.823723	-1.56222
-0.823628	1.26895
-0.823561	0.784588
-0.823498	-0.537258
-0.823424	-0.332289
-0.823131	1.59978
-0.823109	0.186709
-0.822483	-0.233357
-0.822419	0.00304657
-0.82238	-0.285682
-0.821988	-0.503937
-0.821749	1.17552
-0.821575	-6.30484
-0.821545	-0.692256
-0.821464	2.68183
-0.821384	0.532382
-0.821324	-1.28524
-0.821112	-2.86321
-0.821063	5.96081
-0.821056	-3.07629
-0.820863	-1.99981
-0.820645	-1.4205
-0.820289	-2.01391
-0.820281	1.01992
-0.82008	-1.69221
-0.819928	0.700159
-0.819879	0.306734
-0.819782	-0.988574
-0.819699	0.343105
-0.819687	1.29486
-0.819562	2.35116
-0.819539	0.792023
-0.819465	-0.296681
-0.819366	2.51748
-0.819256	-0.711883
-0.819205	-2.4319
-0.819186	1.31889
-0.819	2.65181
-0.818549	-1.21028
-0.818267	0.317875
-0.818133	-1.50425
-0.817911	0.656218
-0.817773	0.356494
-0.817642	1.67077
-0.817614	0.354845
-0.817357	1.17898
-0.817249	5.4043
-0.817203	-1.23769
-0.817189	4.53638
-0.81717	-1.33226
-0.817163	-1.03602
-0.817122	2.45874
-0.817088	1.5424
-0.816876	-2.64104
-0.816862	-2.44518
-0.816845	-1.80361
-0.816841	-3.8278
-0.816644	0.000157001
-0.816585	0.882431
-0.816345	0.614321
-0.816325	1.19785
-0.816261	2.53993
-0.816164	-0.345204
-0.815846	0.865841
-0.815679	0.818511
-0.815603	0.884178
-0.81546	0.911477
-0.815198	1.18082
-0.815128	-0.493587
-0.815094	-0.64502
-0.814626	0.124792
-0.814415	0.118831
-0.814045	3.96476
-0.813965	2.70047
-0.81394	-0.887336
-0.813852	5.53829
-0.813823	-2.35235
-0.813439	1.25769
-0.81324	-1.57921
-0.812894	-0.406186
-0.812791	4.29308
-0.812781	-3.00127
-0.812772	-2.12609
-0.81272	-0.552565
-0.812694	-1.90847
-0.812645	2.63009
-0.812616	0.604051
-0.812465	-0.0627904
-0.812358	-0.946595
-0.81233	-0.0935847
-0.811966	0.0221425
-0.811878	-1.19579
-0.811748	-1.34625
-0.811625	-4.18979
-0.811488	1.04706
-0.811391	0.35229
-0.810962	2.75274
-0.810773	0.874654
-0.810764	-2.22874
-0.810738	-1.22557
-0.810412	-0.724564
-0.810338	0.945809
-0.810271	-1.2044
-0.810168	2.40507
-0.809971	-2.24028
-0.809848	1.07041
-0.809833	-1.1955
-0.80973	0.0709652
-0.809652	-0.651838
-0.809577	1.88879
-0.809533	0.255655
-0.809525	0.195943
-0.809436	-0.88197
-0.809327	1.304
-0.809225	-0.682811
-0.809029	-2.867
-0.808627	-0.158655
-0.808522	1.91077
-0.80846	1.34773
-0.807888	0.422378
-0.807883	-0.132887
-0.807697	0.924624
-0.807652	2.10693
-0.807617	-1.18597
-0.807191	4.02167
-0.807147	1.03233
-0.807047	-0.528644
-0.806836	-0.285411
-0.806612	-0.475322
-0.806477	-1.61528
-0.806467	0.11348
-0.806208	2.54327
-0.805983	-0.875211
-0.805952	-1.09262
-0.80587	-0.233889
-0.805662	-0.507855
-0.805464	-0.637694
-0.80546	-1.44135
-0.805146	0.325807
-0.805034	-5.30474
-0.804896	1.00641
-0.804872	0.119964
-0.804755	-1.91114
-0.804706	-0.137066
-0.804645	0.229419
-0.804608	2.37521
-0.804414	1.38519
-0.80434	-0.194438
-0.804245	0.767973
-0.804024	-1.27471
-0.804013	-0.59171
-0.804008	0.309825
-0.803796	3.92309
-0.803678	0.888081
-0.803572	0.720686
-0.803535	-3.31498
-0.80348	4.25111
-0.803438	0.749366
-0.803429	-1.77254
-0.803359	-2.04031
-0.803189	1.38136
-0.8029	-0.608995
-0.802564	-1.22073
-0.802516	-0.821243
-0.802005	-0.468403
-0.801986	1.20711
-0.801983	2.91768
-0.80188	-0.998129
-0.801351	2.70314
-0.801257	1.00476
-0.801213	-2.36239
-0.801211	-2.1418
-0.801112	-2.57327
-0.801019	-3.9013
-0.801009	3.11212
-0.801	-0.142099
-0.800917	-0.248463
-0.800809	-0.0439212
-0.800416	2.45393
-0.800416	2.45393
-0.80037	-0.106686
-0.80006	-0.410851
-0.800043	-1.82011
-0.800018	-0.40302
-0.800001	0.45457
-0.799617	-1.71346
-0.799502	-0.418433
-0.799449	2.44511
-0.799343	-1.39072
-0.799015	1.20939
[truncated: 237,688+ more rows]

## Sheet: FigureS2
CP1
15
-0.749539
H	1.96553	-0.885947	-0.0937785
H	1.42751	2.80989e-06	-1.54275
H	1.96553	0.885945	-0.0937751
H	-0.713408	1.23619	-1.54292
H	-1.75004	1.25916	-0.0942333
H	-0.215611	2.14519	-0.0938398
H	-1.75004	-1.25916	-0.0942364
H	-0.713411	-1.23618	-1.54292
H	-0.215615	-2.14519	-0.0938458
C	1.44193	1.05834e-08	-0.448314
C	-0.720877	1.2487	-0.448481
C	-0.720878	-1.2487	-0.448484
C	0	0	0
I	0	0	2.23067
Cl	0.000160983	4.45874e-05	-3.75408
TS-BS
15
0.244028
H	1.80834	0.88562	-0.644363
H	1.87455	-0.000177245	0.904614
H	1.80829	-0.885467	-0.644648
H	-1.68214	1.18928	0.543146
H	-0.123469	2.03972	0.543649
H	-0.867541	1.56924	-1.00046
H	-0.123392	-2.03979	0.543455
H	-1.68205	-1.18933	0.543291
H	-0.867704	-1.56913	-1.00048
C	1.48464	0	-0.111952
C	-0.725879	1.28954	0.0428955
C	-0.725871	-1.28955	0.0428788
C	0	0	0
I	0	0	3.13063
Cl	-0.0107301	7.8233e-06	-2.79801
CP2
15
-1.25411
H	1.96666	-0.883705	0.0687112
H	1.9667	0.883642	0.0686086
H	1.47712	5.89178e-05	1.5297
H	-0.736841	1.27846	1.53121
H	-0.21807	2.14502	0.069969
H	-1.74856	1.26128	0.0713529
H	-0.736894	-1.27828	1.53133
H	-1.7486	-1.26121	0.0714654
H	-0.218147	-2.14501	0.0701778
C	1.4493	5.2917e-09	0.439287
C	-0.724131	1.25489	0.440765
C	-0.724179	-1.25482	0.440884
C	0	0	0
I	0	0	4.31655
Cl	-0.00129697	-7.92021e-05	-1.85118
TS-anti
15
0.145545
H	1.46976	-1.61457	-0.92445
H	2.72289	-0.570788	-9.03895e-05
H	1.46862	-1.61864	0.918088
H	2.00963	1.3589	1.40811
H	0.297346	1.82559	1.22639
H	0.730949	0.355684	2.11556
H	0.298868	1.83099	-1.21899
H	2.01138	1.3651	-1.40064
H	0.733582	0.36503	-2.1141
C	1.50464	-1.0499	-0.00190635
C	0.986953	0.988654	1.27396
C	0.988536	0.994274	-1.26939
C	0.999014	0.229304	0.000605295
I	-2.10866	-0.0547926	-0.00195685
Cl	4.33979	-0.113404	0.0019246
CP2-anti
15
-0.270726
H	-1.86891	-1.06935	-0.0963591
H	-1.2657	-0.0843526	1.26347
H	-1.81593	0.721385	-0.193377
H	0.877807	1.1036	1.10297
H	1.87056	1.00246	-0.37601
H	0.320018	1.90478	-0.35349
H	1.65355	-1.25853	-1.27466
H	0.876146	-1.42245	1.17
H	0.0510197	-2.14643	-1.15469
C	-1.30655	-0.177194	0.171623
C	0.853316	1.01954	0.0099273
C	0.624401	-1.2534	-0.934883
C	0.0871819	-0.201309	-0.324888
I	-2.15032	3.69536	-1.37067
Cl	1.19494	-1.83595	2.36347
TS-FO
15
0.832494
H	1.99951	0.643627	0.359317
H	1.74093	-1.06623	-0.193494
H	1.59551	0.194124	-1.36109
H	0.0439481	1.61068	1.34515
H	-1.56979	0.763794	1.19277
H	-0.197292	0.106723	2.10463
H	-0.651788	-0.630275	-1.90228
H	-0.436309	-1.8479	-0.733835
H	-1.90809	-0.748668	-0.581607
C	1.42928	1.05834e-08	-0.301352
C	-0.488428	0.677415	1.15303
C	-0.856954	-0.793883	-0.844643
C	0	0	0
I	0	2.11668e-08	4.45608
Cl	1.09963	-3.27024	-0.958151
TS-syn
15
0.885015
H	-2.59482	-0.355786	-1.41083
H	-1.85262	1.13366	-0.69315
H	-3.00197	0.175209	0.328665
H	0.211728	-2.47217	-0.443002
H	-1.45671	-2.77955	-0.960773
H	-0.507449	-1.58052	-1.83214
H	-2.09082	-1.94923	1.75003
H	-0.331755	-1.76173	1.88085
H	-1.43558	-0.363676	2.14343
C	-2.25433	-0.121516	-0.404196
C	-0.683641	-2.00708	-0.848727
C	-1.24884	-1.26702	1.56969
C	-1.25257	-0.973604	0.0905146
I	1.24771	0.419608	0.248313
Cl	-1.77456	2.69227	-1.15038
CP2-syn
15
-0.59633
H	-0.55769	-0.871554	-0.359127
H	-2.64585e-08	-1.58751e-08	1.09664
H	-0.522476	0.911691	-0.320268
H	2.35818	1.1699	1.00918
H	3.29238	1.10895	-0.517597
H	1.80954	2.10349	-0.381087
H	2.86818	-0.959835	-1.74571
H	1.17119	-1.76523	-1.63978
H	-0.43151	2.80918	1.97624
C	0	0	0
C	2.28468	1.15729	-0.0882666
C	1.84989	-0.960904	-1.35034
C	1.41408	1.05834e-08	-0.520623
I	-1.20099	3.97119	0.00722613
Cl	0.0132333	2.19817	3.08026

## Sheet: FigureS3
(a)	SN2			(b）	anti-E2
1.37	1.93	11.4041		1.62734	1.02066	0.52721
1.37	1.96	11.1092		1.57442	1.02066	0.779393
1.37	1.99	10.8003		1.5215	1.02066	1.08005
1.37	2.02	10.4644		1.46859	1.02066	1.43772
1.37	2.05	10.1289		1.41567	1.02066	1.862
1.37	2.08	9.79698		1.36275	1.02066	2.36321
1.37	2.11	9.47262		1.30984	1.02066	2.95059
1.37	2.14	9.1596		1.25692	1.02066	3.61735
1.37	2.17	8.85851		1.204	1.02066	4.31326
1.37	2.2	8.57169		1.15109	1.02066	5.08879
1.37	2.23	8.30089		1.09817	1.02066	5.95157
1.37	2.26	8.04376		1.04525	1.02066	6.9711
1.37	2.29	7.80097		0.992335	1.02066	8.29664
1.37	2.32	7.57301		0.939418	1.02066	9.9298
1.37	2.35	7.35728		0.886501	1.02066	11.9084
1.37	2.38	7.15278		0.833584	1.02066	14.258
1.37	2.41	6.96022		0.780667	1.02066	17.2238
1.37	2.44	6.77769		0.72775	1.02066	20.647
1.37	2.47	6.60285		0.674833	1.02066	23.9054
1.37	2.5	6.43727		0.621916	1.02066	26.704
1.37	2.53	6.27993		1.62734	0.9942	0.695439
1.37	2.56	6.1278		1.57442	0.9942	0.95985
1.37	2.59	5.98336		1.5215	0.9942	1.27458
1.37	2.62	5.84522		1.46859	0.9942	1.64842
1.37	2.65	5.7117		1.41567	0.9942	2.09129
1.37	2.68	5.58493		1.36275	0.9942	2.61391
1.37	2.71	5.46185		1.30984	0.9942	3.22635
1.37	2.74	5.34433		1.25692	0.9942	3.92973
1.37	2.77	5.23109		1.204	0.9942	4.67573
1.37	2.8	5.12172		1.15109	0.9942	5.46121
1.37	2.83	5.01699		1.09817	0.9942	6.37612
1.37	2.86	4.91485		1.04525	0.9942	7.4706
1.37	2.89	4.81734		0.992335	0.9942	8.8059
1.37	2.92	4.72176		0.939418	0.9942	10.4276
1.37	2.95	4.63029		0.886501	0.9942	12.3252
1.37	2.98	4.54075		0.833584	0.9942	14.726
1.37	3.01	4.45448		0.780667	0.9942	17.7473
1.37	3.04	4.37048		0.72775	0.9942	20.9948
1.37	3.07	4.28881		0.674833	0.9942	24.2022
1.37	3.1	4.19773		0.621916	0.9942	26.8365
1.37	3.13	4.10498		1.62734	0.967741	0.902873
1.37	3.16	4.01334		1.57442	0.967741	1.17932
1.37	3.19	3.92527		1.5215	0.967741	1.50786
1.37	3.22	3.83841		1.46859	0.967741	1.8975
1.37	3.25	3.75503		1.41567	0.967741	2.3584
1.37	3.28	3.67316		1.36275	0.967741	2.9015
1.37	3.31	3.59444		1.30984	0.967741	3.53685
1.37	3.34	3.51787		1.25692	0.967741	4.26499
1.37	3.37	3.44453		1.204	0.967741	5.07611
1.37	3.4	3.37375		1.15109	0.967741	5.94012
1.37	3.43	3.30574		1.09817	0.967741	6.90478
1.37	3.46	3.24106		1.04525	0.967741	7.99402
1.37	3.49	3.1782		0.992335	0.967741	9.39866
1.37	3.52	3.11827		0.939418	0.967741	11.1183
1.37	3.55	3.06049		0.886501	0.967741	13.1781
1.37	3.58	3.00733		0.833584	0.967741	15.7099
1.37	3.61	2.95561		0.780667	0.967741	18.8072
1.37	3.64	2.90773		0.72775	0.967741	22.0331
1.37	3.67	2.86262		0.674833	0.967741	25.3622
1.37	3.7	2.82025		0.621916	0.967741	28.2509
1.37	3.73	2.78138		1.62734	0.941283	1.15547
1.37	3.76	2.74386		1.57442	0.941283	1.44365
1.37	3.79	2.70977		1.5215	0.941283	1.78563
1.37	3.82	2.67852		1.46859	0.941283	2.19058
1.37	3.85	2.64837		1.41567	0.941283	2.66879
1.37	3.88	2.62151		1.36275	0.941283	3.23126
1.37	3.91	2.59705		1.30984	0.941283	3.88696
1.37	3.94	2.57356		1.25692	0.941283	4.63342
1.37	3.97	2.55295		1.204	0.941283	5.46756
1.37	4	2.53458		1.15109	0.941283	6.39782
1.37	4.03	2.51707		1.09817	0.941283	7.45302
1.37	4.06	2.50186		1.04525	0.941283	8.70137
1.37	4.09	2.48904		0.992335	0.941283	9.86715
1.37	4.12	2.47664		0.939418	0.941283	11.2729
1.37	4.15	2.46632		0.886501	0.941283	13.1125
1.37	4.18	2.45785		0.833584	0.941283	15.5355
1.37	4.21	2.45048		0.780667	0.941283	18.4731
1.37	4.24	2.4442		0.72775	0.941283	21.6458
1.37	4.27	2.43974		0.674833	0.941283	24.844
1.37	4.3	2.4369		0.621916	0.941283	27.3935
1.37	4.33	2.43429		1.62734	0.914824	1.45999
1.37	4.36	2.43292		1.57442	0.914824	1.7595
1.37	4.39	2.433		1.5215	0.914824	2.11438
1.37	4.42	2.43443		1.46859	0.914824	2.53394
1.37	4.45	2.43633		1.41567	0.914824	3.02853
1.37	4.48	2.43888		1.36275	0.914824	3.60887
1.37	4.51	2.44243		1.30984	0.914824	4.28174
1.37	4.54	2.44693		1.25692	0.914824	5.04433
1.37	4.57	2.45234		1.204	0.914824	5.89636
1.37	4.6	2.45767		1.15109	0.914824	6.85269
1.37	4.63	2.46358		1.09817	0.914824	7.94667
1.37	4.66	2.47018		1.04525	0.914824	9.23452
1.37	4.69	2.47737		0.992335	0.914824	10.5649
1.37	4.72	2.48506		0.939418	0.914824	11.9259
1.37	4.75	2.49316		0.886501	0.914824	13.7819
1.37	4.78	2.50107		0.833584	0.914824	16.2122
1.37	4.81	2.50905		0.780667	0.914824	19.1895
1.37	4.84	2.51727		0.72775	0.914824	22.2429
1.37	4.87	2.52566		0.674833	0.914824	25.0871
1.37	4.9	2.53416		0.621916	0.914824	27.057
1.37	4.93	2.54271		1.62734	0.888366	1.82413
1.37	4.96	2.55124		1.57442	0.888366	2.13434
1.37	4.99	2.55973		1.5215	0.888366	2.50138
1.37	5.02	2.56812		1.46859	0.888366	2.93461
1.37	5.05	2.57638		1.41567	0.888366	3.4443
1.37	5.08	2.58448		1.36275	0.888366	4.0404
1.37	5.11	2.5924		1.30984	0.888366	4.72576
1.37	5.14	2.59995		1.25692	0.888366	5.49747
1.37	5.17	2.60732		1.204	0.888366	6.36081
1.37	5.2	2.61451		1.15109	0.888366	7.33628
1.37	5.23	2.62153		1.09817	0.888366	8.46128
1.37	5.26	2.62839		1.04525	0.888366	9.77055
1.37	5.29	2.63509		0.992335	0.888366	11.1812
1.37	5.32	2.64166		0.939418	0.888366	12.5441
1.37	5.35	2.64811		0.886501	0.888366	14.4556
1.37	5.38	2.65446		0.833584	0.888366	16.8754
1.37	5.41	2.66068		0.780667	0.888366	19.8294
1.37	5.44	2.66677		0.72775	0.888366	22.8027
1.37	5.47	2.67282		0.674833	0.888366	25.6432
1.37	5.5	2.67887		0.621916	0.888366	28.0907
1.37	5.53	2.68464		0.568999	0.888366	29.1765
1.37	5.56	2.68992		0.516082	0.888366	28.8811
1.37	5.59	2.69525		0.463165	0.888366	28.4358
1.37	5.62	2.70064		0.410248	0.888366	27.5185
1.37	5.65	2.7061		0.357331	0.888366	26.3239
1.37	5.68	2.71164		0.304414	0.888366	26.1652
1.37	5.71	2.71727		0.251497	0.888366	26.144
1.37	5.74	2.72295		0.19858	0.888366	23.4334
1.37	5.77	2.72842		0.145663	0.888366	22.7368
1.37	5.8	2.73395		0.0927457	0.888366	17.5362
1.37	5.83	2.73953		1.62734	0.861907	2.25649
1.37	5.86	2.74513		1.57442	0.861907	2.57656
1.37	5.89	2.75075		1.5215	0.861907	2.95472
1.37	5.92	2.75636		1.46859	0.861907	3.40033
1.37	5.95	2.76194		1.41567	0.861907	3.92339
1.37	5.98	2.76741		1.36275	0.861907	4.53191
1.37	6.01	2.77269		1.30984	0.861907	5.22268
1.37	6.04	2.77788		1.25692	0.861907	5.99357
1.37	6.07	2.78295		1.204	0.861907	6.86225
1.37	6.1	2.78788		1.15109	0.861907	7.85236
1.37	6.13	2.79266		1.09817	0.861907	9.00456
1.37	6.16	2.79728		1.04525	0.861907	10.322
1.37	6.19	2.80171		0.992335	0.861907	11.7823
1.37	6.22	2.80583		0.939418	0.861907	13.2997
1.37	6.25	2.80968		0.886501	0.861907	15.2754
1.37	6.28	2.81332		0.833584	0.861907	17.6822
1.37	6.31	2.81675		0.780667	0.861907	20.3921
1.37	6.34	2.81997		0.72775	0.861907	23.1641
1.37	6.37	2.82298		0.674833	0.861907	24.8302
1.37	6.4	2.82579		0.621916	0.861907	26.743
1.37	6.43	2.82775		1.62734	0.835449	2.7667
1.37	6.46	2.82923		1.57442	0.835449	3.09542
1.37	6.49	2.8305		1.5215	0.835449	3.48328
1.37	6.52	2.83143		1.46859	0.835449	3.93956
1.37	6.55	2.83219		1.41567	0.835449	4.47366
1.37	6.58	2.8328		1.36275	0.835449	5.09021
1.37	6.61	2.83327		1.30984	0.835449	5.78541
1.37	6.64	2.83362		1.25692	0.835449	6.56408
1.37	6.67	2.83384		1.204	0.835449	7.44448
1.37	6.7	2.83395		1.15109	0.835449	8.45438
1.37	6.73	2.83386		1.09817	0.835449	9.63596
1.37	6.76	2.83358		1.04525	0.835449	10.9633
1.37	6.79	2.83321		0.992335	0.835449	12.4681
1.37	6.82	2.83275		0.939418	0.835449	14.2404
1.37	6.85	2.8322		0.886501	0.835449	16.2703
1.37	6.88	2.83156		0.833584	0.835449	18.5948
1.37	6.91	2.83084		0.780667	0.835449	21.2542
1.37	6.94	2.83004		0.72775	0.835449	23.7291
1.37	6.97	2.82916		0.674833	0.835449	26.145
1.37	7	2.82821		0.621916	0.835449	27.8206
1.37	7.03	2.82713		1.62734	0.80899	3.36527
1.37	7.06	2.82595		1.57442	0.80899	3.70102
1.37	7.09	2.82473		1.5215	0.80899	4.09674
1.37	7.12	2.82346		1.46859	0.80899	4.56154
1.37	7.15	2.82211		1.41567	0.80899	5.10362
1.37	7.18	2.82072		1.36275	0.80899	5.72184
1.37	7.21	2.81931		1.30984	0.80899	6.41151
1.37	7.24	2.8179		1.25692	0.80899	7.18719
1.37	7.27	2.81648		1.204	0.80899	8.07193
1.37	7.3	2.81506		1.15109	0.80899	9.09772
1.37	7.33	2.81366		1.09817	0.80899	10.3058
1.37	7.36	2.81227		1.04525	0.80899	11.6394
1.37	7.39	2.8109		0.992335	0.80899	13.1717
1.37	7.42	2.80957		0.939418	0.80899	14.9715
1.37	7.45	2.80826		0.886501	0.80899	17.0781
1.37	7.48	2.80698		0.833584	0.80899	19.5179
1.37	7.51	2.80574		0.780667	0.80899	22.2019
1.37	7.54	2.80454		0.72775	0.80899	24.8423
1.37	7.57	2.80339		0.674833	0.80899	26.5999
1.37	7.6	2.80227		0.621916	0.80899	28.1722
1.37	7.63	2.80119		1.62734	0.782532	4.0634
1.37	7.66	2.80015		1.57442	0.782532	4.40412
1.37	7.69	2.79912		1.5215	0.782532	4.80547
1.37	7.72	2.79807		1.46859	0.782532	5.27637
1.37	7.75	2.79705		1.41567	0.782532	5.8228
1.37	7.78	2.79607		1.36275	0.782532	6.44055
1.37	7.81	2.79512		1.30984	0.782532	7.1301
1.37	7.84	2.7942		1.25692	0.782532	7.90756
1.37	7.87	2.79331		1.204	0.782532	8.79988
1.37	7.9	2.79245		1.15109	0.782532	9.84149
1.37	7.93	2.79162		1.09817	0.782532	11.0553
1.37	7.96	2.79081		1.04525	0.782532	12.4061
1.37	7.99	2.79002		0.992335	0.782532	13.9684
1.37	8.02	2.78925		0.939418	0.782532	15.7998
1.37	8.05	2.78849		0.886501	0.782532	17.9706
1.37	8.08	2.78774		0.833584	0.782532	20.4085
1.37	8.11	2.787		0.780667	0.782532	23.0259
1.37	8.14	2.78626		0.72775	0.782532	25.5533
1.37	8.17	2.78551		0.674833	0.782532	27.8138
1.37	8.2	2.78469		0.621916	0.782532	29.6844
1.37	8.23	2.78386		1.62734	1.54983	0.102949
1.37	8.26	2.78302		1.57442	1.54983	0.0241751
1.37	8.29	2.78216		1.5215	1.54983	-0.0430062
1.37	8.32	2.78127		1.46859	1.54983	-0.0969898
1.37	8.35	2.78036		1.41567	1.54983	-0.127683
1.37	8.38	2.77941		1.36275	1.54983	-0.121359
1.37	8.41	2.77842		1.30984	1.54983	-0.058131
1.37	8.44	2.7774		1.25692	1.54983	0.0557301
1.37	8.47	2.77633		1.204	1.54983	0.241005
1.37	8.5	2.77522		1.15109	1.54983	0.530195
1.37	8.53	2.77405		1.09817	1.54983	0.972618
1.37	8.56	2.77284		1.04525	1.54983	1.62759
1.37	8.59	2.77158		0.992335	1.54983	2.57851
1.37	8.62	2.77027		0.939418	1.54983	3.9342
1.37	8.65	2.7689		0.886501	1.54983	5.80858
1.37	8.68	2.76749		0.833584	1.54983	8.15696
1.37	8.71	2.76603		0.780667	1.54983	11.1067
1.37	8.74	2.76453		0.72775	1.54983	14.6123
1.37	8.77	2.76298		0.674833	1.54983	18.9328
1.37	8.8	2.76139		0.621916	1.54983	23.7239
1.37	8.83	2.75977		0.568999	1.54983	28.1701
1.37	8.86	2.7581		0.516082	1.54983	31.076
1.37	8.89	2.75641		0.463165	1.54983	33.1562
1.37	8.92	2.75469		0.410248	1.54983	35.0058
1.37	8.95	2.75294		0.357331	1.54983	36.4539
1.37	8.98	2.75116		0.304414	1.54983	35.5123
1.37	9.01	2.74937		0.251497	1.54983	29.1329
1.37	9.04	2.74748		0.19858	1.54983	25.0531
1.37	9.07	2.7455		0.145663	1.54983	25.6643
1.37	9.1	2.74353		0.0927457	1.54983	27.3435
1.37	9.13	2.74155		1.62734	1.57629	0.112255
1.37	9.16	2.73957		1.57442	1.57629	0.0281913
1.37	9.19	2.7376		1.5215	1.57629	-0.045471
1.37	9.22	2.73563		1.46859	1.57629	-0.1056
1.37	9.25	2.73366		1.41567	1.57629	-0.14791
1.37	9.28	2.7317		1.36275	1.57629	-0.152129
1.37	9.31	2.72974		1.30984	1.57629	-0.105987
1.37	9.34	2.7278		1.25692	1.57629	0.000284502
1.37	9.37	2.72585		1.204	1.57629	0.181095
1.37	9.4	2.72391		1.15109	1.57629	0.465747
1.37	9.43	2.72198		1.09817	1.57629	0.900613
1.37	9.46	2.72005		1.04525	1.57629	1.54763
1.37	9.49	2.71812		0.992335	1.57629	2.48885
1.37	9.52	2.7162		0.939418	1.57629	3.83206
1.37	9.55	2.71427		0.886501	1.57629	5.69641
1.37	9.58	2.71234		0.833584	1.57629	8.08065
1.37	9.61	2.71042		0.780667	1.57629	10.9954
1.37	9.64	2.70848		0.72775	1.57629	14.4467
1.37	9.67	2.70654		0.674833	1.57629	18.758
1.37	9.7	2.7046		0.621916	1.57629	23.5611
1.37	9.73	2.70264		1.62734	1.60275	0.122132
1.37	9.76	2.70068		1.57442	1.60275	0.032718
1.37	9.79	2.6987		1.5215	1.60275	-0.0463838
1.37	9.82	2.69672		1.46859	1.60275	-0.110416
1.37	9.85	2.69472		1.41567	1.60275	-0.158026
1.37	9.88	2.69271		1.36275	1.60275	-0.174967
1.37	9.91	2.69069		1.30984	1.60275	-0.142451
1.37	9.94	2.68866		1.25692	1.60275	-0.0433829
1.37	9.97	2.68662		1.204	1.60275	0.136229
1.37	10	2.68456		1.15109	1.60275	0.421609
				1.09817	1.60275	0.85274
1.4	1.93	10.797		1.04525	1.60275	1.49402
1.4	1.96	10.5039		0.992335	1.60275	2.43472
1.4	1.99	10.2108		0.939418	1.60275	3.76908
1.4	2.02	9.88771		0.886501	1.60275	5.62881
1.4	2.05	9.5582		0.833584	1.60275	8.05358
1.4	2.08	9.23221		0.780667	1.60275	11.2539
1.4	2.11	8.91183		0.72775	1.60275	15.2331
1.4	2.14	8.60006		0.674833	1.60275	19.6579
1.4	2.17	8.29807		0.621916	1.60275	23.5894
1.4	2.2	8.00838		1.62734	1.6292	0.132481
1.4	2.23	7.73369		1.57442	1.6292	0.0376711
1.4	2.26	7.47317		1.5215	1.6292	-0.0468845
1.4	2.29	7.22577		1.46859	1.6292	-0.116581
1.4	2.32	6.99333		1.41567	1.6292	-0.168696
1.4	2.35	6.77392		1.36275	1.6292	-0.195185
1.4	2.38	6.56539		1.30984	1.6292	-0.172806
1.4	2.41	6.36928		1.25692	1.6292	-0.0823183
1.4	2.44	6.18384		1.204	1.6292	0.0947073
1.4	2.47	6.00634		1.15109	1.6292	0.381727
1.4	2.5	5.83866		1.09817	1.6292	0.814209
1.4	2.53	5.67949		1.04525	1.6292	1.45489
1.4	2.56	5.52605		0.992335	1.6292	2.38632
1.4	2.59	5.38076		0.939418	1.6292	3.71598
1.4	2.62	5.24181		0.886501	1.6292	5.57003
1.4	2.65	5.10797		0.833584	1.6292	8.01418
1.4	2.68	4.98131		0.780667	1.6292	11.2061
1.4	2.71	4.85823		0.72775	1.6292	15.2152
1.4	2.74	4.74114		0.674833	1.6292	19.5081
1.4	2.77	4.62849		0.621916	1.6292	23.5799
1.4	2.8	4.51986		1.62734	1.65566	0.143182
1.4	2.83	4.41608		1.57442	1.65566	0.0430906
1.4	2.86	4.31492		1.5215	1.65566	-0.0468105
1.4	2.89	4.21869		1.46859	1.65566	-0.121934
1.4	2.92	4.12401		1.41567	1.65566	-0.178213
1.4	2.95	4.03415		1.36275	1.65566	-0.210447
1.4	2.98	3.94538		1.30984	1.65566	-0.196697
1.4	3.01	3.86088		1.25692	1.65566	-0.115035
1.4	3.04	3.76455		1.204	1.65566	0.0587171
1.4	3.07	3.66809		1.15109	1.65566	0.348345
1.4	3.1	3.57252		1.09817	1.65566	0.783988
1.4	3.13	3.48078		1.04525	1.65566	1.42686
1.4	3.16	3.38993		0.992335	1.65566	2.35881
1.4	3.19	3.30298		0.939418	1.65566	3.68727
1.4	3.22	3.2168		0.886501	1.65566	5.53958
1.4	3.25	3.1347		0.833584	1.65566	7.98596
1.4	3.28	3.0536		0.780667	1.65566	11.1533
1.4	3.31	2.97665		0.72775	1.65566	15.1752
1.4	3.34	2.90081		0.674833	1.65566	19.5979
1.4	3.37	2.82923		0.621916	1.65566	23.699
1.4	3.4	2.75771		1.62734	1.68212	0.154125
1.4	3.43	2.69016		1.57442	1.68212	0.0488465
1.4	3.46	2.62413		1.5215	1.68212	-0.0462765
1.4	3.49	2.56239		1.46859	1.68212	-0.126503
1.4	3.52	2.50243		1.41567	1.68212	-0.186406
1.4	3.55	2.44645		1.36275	1.68212	-0.222316
1.4	3.58	2.39331		1.30984	1.68212	-0.215123
1.4	3.61	2.3426		1.25692	1.68212	-0.14177
1.4	3.64	2.29603		1.204	1.68212	0.026782
1.4	3.67	2.25078		1.15109	1.68212	0.317448
1.4	3.7	2.20921		1.09817	1.68212	0.759184
1.4	3.73	2.17029		1.04525	1.68212	1.40688
1.4	3.76	2.13349		0.992335	1.68212	2.34233
1.4	3.79	2.1001		0.939418	1.68212	3.67283
1.4	3.82	2.06834		0.886501	1.68212	5.52708
1.4	3.85	2.03897		0.833584	1.68212	7.97046
1.4	3.88	2.01277		0.780667	1.68212	11.1084
1.4	3.91	1.98769		0.72775	1.68212	15.1523
1.4	3.94	1.96476		0.674833	1.68212	19.4596
1.4	3.97	1.94462		0.621916	1.68212	23.8775
1.4	4	1.92594		1.62734	1.70858	0.165151
1.4	4.03	1.90858		1.57442	1.70858	0.0549048
1.4	4.06	1.89366		1.5215	1.70858	-0.0453725
1.4	4.09	1.88057		1.46859	1.70858	-0.130757
1.4	4.12	1.86835		1.41567	1.70858	-0.195458
1.4	4.15	1.85794		1.36275	1.70858	-0.235169
1.4	4.18	1.8495		1.30984	1.70858	-0.233186
1.4	4.21	1.84179		1.25692	1.70858	-0.166977
1.4	4.24	1.83545		1.204	1.70858	-0.00484344
1.4	4.27	1.83084		1.15109	1.70858	0.284449
1.4	4.3	1.82761		1.09817	1.70858	0.73226
1.4	4.33	1.8246		1.04525	1.70858	1.38423
1.4	4.36	1.8229		0.992335	1.70858	2.32512
1.4	4.39	1.82258		0.939418	1.70858	3.65992
1.4	4.42	1.82354		0.886501	1.70858	5.51762
1.4	4.45	1.82494		0.833584	1.70858	7.97101
1.4	4.48	1.82687		0.780667	1.70858	11.0634
1.4	4.51	1.82975		0.72775	1.70858	15.1422
1.4	4.54	1.83359		0.674833	1.70858	19.621
1.4	4.57	1.83829		0.621916	1.70858	24.1017
1.4	4.6	1.84302		1.62734	1.73504	0.176202
1.4	4.63	1.84819		1.57442	1.73504	0.0611399
1.4	4.66	1.85402		1.5215	1.73504	-0.0440909
1.4	4.69	1.8604		1.46859	1.73504	-0.134407
1.4	4.72	1.86727		1.41567	1.73504	-0.203704
1.4	4.75	1.87454		1.36275	1.73504	-0.24657
1.4	4.78	1.88183		1.30984	1.73504	-0.248541
1.4	4.81	1.889		1.25692	1.73504	-0.188131
1.4	4.84	1.89641		1.204	1.73504	-0.0325091
1.4	4.87	1.90399		1.15109	1.73504	0.253943
1.4	4.9	1.91169		1.09817	1.73504	0.705687
1.4	4.93	1.91944		1.04525	1.73504	1.36392
1.4	4.96	1.9272		0.992335	1.73504	2.31002
1.4	4.99	1.9349		0.939418	1.73504	3.65156
1.4	5.02	1.94252		0.886501	1.73504	5.51564
1.4	5.05	1.95001		0.833584	1.73504	7.97594
1.4	5.08	1.95733		0.780667	1.73504	11.0278
1.4	5.11	1.96448		0.72775	1.73504	15.1336
1.4	5.14	1.97142		0.674833	1.73504	19.6464
1.4	5.17	1.97807		0.621916	1.73504	24.5279
1.4	5.2	1.98445		1.62734	1.7615	0.187202
1.4	5.23	1.99064		1.57442	1.7615	0.067507
1.4	5.26	1.99663		1.5215	1.7615	-0.0425391
1.4	5.29	2.00243		1.46859	1.7615	-0.137734
1.4	5.32	2.00806		1.41567	1.7615	-0.211972
1.4	5.35	2.01352		1.36275	1.7615	-0.258887
1.4	5.38	2.01885		1.30984	1.7615	-0.264454
1.4	5.41	2.02405		1.25692	1.7615	-0.208865
1.4	5.44	2.02916		1.204	1.7615	-0.0591711
1.4	5.47	2.03421		1.15109	1.7615	0.223256
1.4	5.5	2.0391		1.09817	1.7615	0.676036
1.4	5.53	2.04384		1.04525	1.7615	1.34174
1.4	5.56	2.04857		0.992335	1.7615	2.29524
1.4	5.59	2.05331		0.939418	1.7615	3.64628
1.4	5.62	2.05808		0.886501	1.7615	5.51498
1.4	5.65	2.06288		0.833584	1.7615	7.98083
1.4	5.68	2.06773		0.780667	1.7615	11.0567
1.4	5.71	2.07263		0.72775	1.7615	15.2027
1.4	5.74	2.07758		0.674833	1.7615	20.1291
1.4	5.77	2.08241		0.621916	1.7615	24.5675
1.4	5.8	2.08682		1.62734	1.78795	0.198065
1.4	5.83	2.0913		1.57442	1.78795	0.0739396
1.4	5.86	2.09576		1.5215	1.78795	-0.0407311
1.4	5.89	2.1002		1.46859	1.78795	-0.140646
1.4	5.92	2.10468		1.41567	1.78795	-0.219715
1.4	5.95	2.10917		1.36275	1.78795	-0.270694
1.4	5.98	2.11366		1.30984	1.78795	-0.279219
1.4	6.01	2.11812		1.25692	1.78795	-0.22767
1.4	6.04	2.12254		1.204	1.78795	-0.0832637
1.4	6.07	2.1269		1.15109	1.78795	0.194752
1.4	6.1	2.13117		1.09817	1.78795	0.645625
1.4	6.13	2.13529		1.04525	1.78795	1.31799
1.4	6.16	2.13918		0.992335	1.78795	2.27664
1.4	6.19	2.14292		0.939418	1.78795	3.63719
1.4	6.22	2.14653		0.886501	1.78795	5.50492
1.4	6.25	2.14998		0.833584	1.78795	7.97481
1.4	6.28	2.15327		0.780667	1.78795	11.1638
1.4	6.31	2.15579		0.72775	1.78795	15.1967
1.4	6.34	2.15793		0.674833	1.78795	19.837
1.4	6.37	2.15988		0.621916	1.78795	24.1152
1.4	6.4	2.16165		1.62734	1.3117	0.139298
1.4	6.43	2.16325		1.57442	1.3117	0.134448
1.4	6.46	2.16452		1.5215	1.3117	0.140069
1.4	6.49	2.16561		1.46859	1.3117	0.172615
1.4	6.52	2.16656		1.41567	1.3117	0.242337
1.4	6.55	2.16738		1.36275	1.3117	0.348428
1.4	6.58	2.16808		1.30984	1.3117	0.514406
1.4	6.61	2.16869		1.25692	1.3117	0.761647
1.4	6.64	2.1692		1.204	1.3117	1.11237
1.4	6.67	2.1696		1.15109	1.3117	1.57837
1.4	6.7	2.16977		1.09817	1.3117	2.17426
1.4	6.73	2.16989		1.04525	1.3117	2.96299
1.4	6.76	2.16995		0.992335	1.3117	4.03267
1.4	6.79	2.16996		0.939418	1.3117	5.48739
1.4	6.82	2.16993		0.886501	1.3117	7.49517
1.4	6.85	2.16986		0.833584	1.3117	10.0292
1.4	6.88	2.16976		0.780667	1.3117	12.9171
1.4	6.91	2.16962		0.72775	1.3117	16.2042
1.4	6.94	2.16946		0.674833	1.3117	19.7873
1.4	6.97	2.16923		0.621916	1.3117	23.9863
1.4	7	2.16892		0.568999	1.3117	27.5259
1.4	7.03	2.16861		0.516082	1.3117	29.8043
1.4	7.06	2.16831		0.463165	1.3117	30.9253
1.4	7.09	2.168		0.410248	1.3117	31.2703
1.4	7.12	2.1677		0.357331	1.3117	31.6032
1.4	7.15	2.16742		0.304414	1.3117	31.7759
1.4	7.18	2.16715		0.251497	1.3117	31.9701
1.4	7.21	2.16689		0.19858	1.3117	26.0684
1.4	7.24	2.16666		0.145663	1.3117	24.0067
1.4	7.27	2.16646		0.0927457	1.3117	20.9767
1.4	7.3	2.16628		1.62734	1.81441	0.208788
1.4	7.33	2.16612		1.57442	1.81441	0.0803964
1.4	7.36	2.166		1.5215	1.81441	-0.0387092
1.4	7.39	2.16591		1.46859	1.81441	-0.143123
1.4	7.42	2.16585		1.41567	1.81441	-0.226639
1.4	7.45	2.16582		1.36275	1.81441	-0.281012
1.4	7.48	2.16581		1.30984	1.81441	-0.291451
1.4	7.51	2.16584		1.25692	1.81441	-0.243144
1.4	7.54	2.16589		1.204	1.81441	-0.10355
1.4	7.57	2.16597		1.15109	1.81441	0.169782
1.4	7.6	2.16608		1.09817	1.81441	0.616206
1.4	7.63	2.1662		1.04525	1.81441	1.29014
1.4	7.66	2.16635		0.992335	1.81441	2.25549
1.4	7.69	2.16649		0.939418	1.81441	3.61436
1.4	7.72	2.16659		0.886501	1.81441	5.47491
1.4	7.75	2.16672		0.833584	1.81441	7.94693
1.4	7.78	2.16685		0.780667	1.81441	11.1781
1.4	7.81	2.16701		0.72775	1.81441	15.1426
1.4	7.84	2.16718		0.674833	1.81441	19.7103
1.4	7.87	2.16737		0.621916	1.81441	24.0547
1.4	7.9	2.16757		0.568999	1.81441	28.2226
1.4	7.93	2.16778		0.516082	1.81441	30.6983
1.4	7.96	2.16801		0.463165	1.81441	32.1646
1.4	7.99	2.16825		0.410248	1.81441	32.1734
1.4	8.02	2.1685		0.357331	1.81441	31.8806
1.4	8.05	2.16875		0.304414	1.81441	30.4315
1.4	8.08	2.16901		0.251497	1.81441	27.9033
1.4	8.11	2.16928		0.19858	1.81441	27.0082
1.4	8.14	2.16954		0.145663	1.81441	26.7855
1.4	8.17	2.16979		0.0927457	1.81441	30.0877
1.4	8.2	2.17003		1.62734	1.84087	0.219317
1.4	8.23	2.17026		1.57442	1.84087	0.0868311
1.4	8.26	2.17043		1.5215	1.84087	-0.0365323
1.4	8.29	2.17057		1.46859	1.84087	-0.14527
1.4	8.32	2.17068		1.41567	1.84087	-0.233006
1.4	8.35	2.17076		1.36275	1.84087	-0.290429
1.4	8.38	2.1708		1.30984	1.84087	-0.301508
1.4	8.41	2.17081		1.25692	1.84087	-0.256279
1.4	8.44	2.17077		1.204	1.84087	-0.120958
1.4	8.47	2.17069		1.15109	1.84087	0.147889
1.4	8.5	2.17041		1.09817	1.84087	0.589047
1.4	8.53	2.17006		1.04525	1.84087	1.26022
1.4	8.56	2.16964		0.992335	1.84087	2.23337
1.4	8.59	2.16916		0.939418	1.84087	3.59264
1.4	8.62	2.16862		0.886501	1.84087	5.4461
1.4	8.65	2.168		0.833584	1.84087	7.91523
1.4	8.68	2.16732		0.780667	1.84087	11.1565
1.4	8.71	2.16657		0.72775	1.84087	14.9958
1.4	8.74	2.16576		0.674833	1.84087	19.6103
1.4	8.77	2.16489		0.621916	1.84087	24.0491
1.4	8.8	2.16396		1.62734	1.86733	0.229622
1.4	8.83	2.16299		1.57442	1.86733	0.0932048
1.4	8.86	2.16197		1.5215	1.86733	-0.0342497
1.4	8.89	2.1609		1.46859	1.86733	-0.14714
1.4	8.92	2.15979		1.41567	1.86733	-0.238857
1.4	8.95	2.15865		1.36275	1.86733	-0.299112
1.4	8.98	2.15747		1.30984	1.86733	-0.30893
1.4	9.01	2.15627		1.25692	1.86733	-0.264706
1.4	9.04	2.15504		1.204	1.86733	-0.133183
1.4	9.07	2.15378		1.15109	1.86733	0.131292
1.4	9.1	2.15251		1.09817	1.86733	0.567944
1.4	9.13	2.15122		1.04525	1.86733	1.2358
1.4	9.16	2.14991		0.992335	1.86733	2.21655
1.4	9.19	2.1486		0.939418	1.86733	3.58035
1.4	9.22	2.14727		0.886501	1.86733	5.43174
1.4	9.25	2.1459		0.833584	1.86733	7.89303
1.4	9.28	2.14446		0.780667	1.86733	11.0817
1.4	9.31	2.14302		0.72775	1.86733	14.9645
1.4	9.34	2.14158		0.674833	1.86733	19.6256
1.4	9.37	2.14014		0.621916	1.86733	24.2533
1.4	9.4	2.1387		1.62734	1.89379	0.239681
1.4	9.43	2.13727		1.57442	1.89379	0.0994823
1.4	9.46	2.13583		1.5215	1.89379	-0.0319079
1.4	9.49	2.13439		1.46859	1.89379	-0.148796
1.4	9.52	2.13295		1.41567	1.89379	-0.244281
1.4	9.55	2.13151		1.36275	1.89379	-0.307977
1.4	9.58	2.13006		1.30984	1.89379	-0.32652
1.4	9.61	2.12861		1.25692	1.89379	-0.276738
1.4	9.64	2.12715		1.204	1.89379	-0.144702
1.4	9.67	2.12568		1.15109	1.89379	0.114991
1.4	9.7	2.1242		1.09817	1.89379	0.549164
1.4	9.73	2.12271		1.04525	1.89379	1.21511
1.4	9.76	2.12121		0.992335	1.89379	2.19521
1.4	9.79	2.1197		0.939418	1.89379	3.56703
1.4	9.82	2.11818		0.886501	1.89379	5.41543
1.4	9.85	2.11664		0.833584	1.89379	7.85412
1.4	9.88	2.11509		0.780667	1.89379	11.0092
1.4	9.91	2.11348		0.72775	1.89379	14.8895
1.4	9.94	2.11181		0.674833	1.89379	19.6368
1.4	9.97	2.11012		0.621916	1.89379	24.4137
1.4	10	2.10842		1.62734	1.92025	0.249469
				1.57442	1.92025	0.105622
1.43	1.93	10.2494		1.5215	1.92025	-0.0296211
1.43	1.96	9.96095		1.46859	1.92025	-0.150462
1.43	1.99	9.67169		1.41567	1.92025	-0.249774
1.43	2.02	9.37069		1.36275	1.92025	-0.317123
1.43	2.05	9.0459		1.30984	1.92025	-0.338508
1.43	2.08	8.72318		1.25692	1.92025	-0.293726
1.43	2.11	8.40574		1.204	1.92025	-0.151479
1.43	2.14	8.09573		1.15109	1.92025	0.108856
1.43	2.17	7.79503		1.09817	1.92025	0.540258
1.43	2.2	7.50414		1.04525	1.92025	1.20539
1.43	2.23	7.2267		0.992335	1.92025	2.18531
1.43	2.26	6.96397		0.939418	1.92025	3.56806
1.43	2.29	6.71319		0.886501	1.92025	5.41815
1.43	2.32	6.47686		0.833584	1.92025	7.75948
1.43	2.35	6.2547		0.780667	1.92025	10.8398
1.43	2.38	6.04317		0.72775	1.92025	14.6656
1.43	2.41	5.8436		0.674833	1.92025	19.2821
1.43	2.44	5.65586		0.621916	1.92025	24.0596
1.43	2.47	5.4763		1.62734	1.94671	0.25896
1.43	2.5	5.30618		1.57442	1.94671	0.111519
1.43	2.53	5.14559		1.5215	1.94671	-0.0274444
1.43	2.56	4.99094		1.46859	1.94671	-0.152142
1.43	2.59	4.84413		1.41567	1.94671	-0.255062
1.43	2.62	4.7051		1.36275	1.94671	-0.325558
1.43	2.65	4.57025		1.30984	1.94671	-0.348734
1.43	2.68	4.44281		1.25692	1.94671	-0.302492
1.43	2.71	4.32034		1.204	1.94671	-0.160661
1.43	2.74	4.20288		1.15109	1.94671	0.105501
1.43	2.77	4.09126		1.09817	1.94671	0.536696
1.43	2.8	3.98261		1.04525	1.94671	1.1995
1.43	2.83	3.88007		0.992335	1.94671	2.17703
1.43	2.86	3.77931		0.939418	1.94671	3.5716
1.43	2.89	3.68397		0.886501	1.94671	5.42678
1.43	2.92	3.59064		0.833584	1.94671	7.77248
1.43	2.95	3.50153		0.780667	1.94671	10.7837
1.43	2.98	3.40522		0.72775	1.94671	14.5579
1.43	3.01	3.30384		0.674833	1.94671	18.9335
1.43	3.04	3.20495		0.621916	1.94671	23.8736
1.43	3.07	3.10836		1.62734	1.97316	0.268127
1.43	3.1	3.01449		1.57442	1.97316	0.117135
1.43	3.13	2.92271		1.5215	1.97316	-0.0255282
1.43	3.16	2.83399		1.46859	1.97316	-0.154045
1.43	3.19	2.74709		1.41567	1.97316	-0.26044
1.43	3.22	2.66338		1.36275	1.97316	-0.333623
1.43	3.25	2.58155		1.30984	1.97316	-0.35817
1.43	3.28	2.50286		1.25692	1.97316	-0.312738
1.43	3.31	2.4254		1.204	1.97316	-0.171261
1.43	3.34	2.35079		1.15109	1.97316	0.099193
1.43	3.37	2.27774		1.09817	1.97316	0.53192
1.43	3.4	2.20867		1.04525	1.97316	1.19246
1.43	3.43	2.14159		0.992335	1.97316	2.16632
1.43	3.46	2.07785		0.939418	1.97316	3.56731
1.43	3.49	2.01706		0.886501	1.97316	5.43209
1.43	3.52	1.95903		0.833584	1.97316	7.77868
1.43	3.55	1.90465		0.780667	1.97316	10.7232
1.43	3.58	1.85169		0.72775	1.97316	14.4532
1.43	3.61	1.80294		0.674833	1.97316	18.6664
1.43	3.64	1.75629		0.621916	1.97316	23.7859
1.43	3.67	1.71236		1.62734	1.99962	0.276881
1.43	3.7	1.67198		1.57442	1.99962	0.122319
1.43	3.73	1.63295		1.5215	1.99962	-0.0240669
1.43	3.76	1.5973		1.46859	1.99962	-0.156276
1.43	3.79	1.56414		1.41567	1.99962	-0.265797
1.43	3.82	1.53264		1.36275	1.99962	-0.340997
1.43	3.85	1.50435		1.30984	1.99962	-0.366446
1.43	3.88	1.47798		1.25692	1.99962	-0.321517
1.43	3.91	1.45308		1.204	1.99962	-0.180098
1.43	3.94	1.43099		1.15109	1.99962	0.0903211
1.43	3.97	1.41121		1.09817	1.99962	0.523549
1.43	4	1.39201		1.04525	1.99962	1.18198
1.43	4.03	1.37527		0.992335	1.99962	2.15221
1.43	4.06	1.36086		0.939418	1.99962	3.54168
1.43	4.09	1.34731		0.886501	1.99962	5.41765
1.43	4.12	1.33518		0.833584	1.99962	7.76674
1.43	4.15	1.32504		0.780667	1.99962	10.6893
1.43	4.18	1.3166		0.72775	1.99962	14.4177
1.43	4.21	1.30863		0.674833	1.99962	18.6369
1.43	4.24	1.30239		0.621916	1.99962	23.8799
1.43	4.27	1.29754		1.62734	2.02608	0.285146
1.43	4.3	1.29394		1.57442	2.02608	0.126888
1.43	4.33	1.29068		1.5215	2.02608	-0.0231966
1.43	4.36	1.28881		1.46859	2.02608	-0.158743
1.43	4.39	1.28823		1.41567	2.02608	-0.27076
1.43	4.42	1.28885		1.36275	2.02608	-0.347368
1.43	4.45	1.28956		1.30984	2.02608	-0.373333
1.43	4.48	1.29099		1.25692	2.02608	-0.328618
1.43	4.51	1.29339		1.204	2.02608	-0.187304
1.43	4.54	1.2967		1.15109	2.02608	0.0827111
1.43	4.57	1.3008		1.09817	2.02608	0.516237
1.43	4.6	1.30493		1.04525	2.02608	1.17316
1.43	4.63	1.30949		0.992335	2.02608	2.13995
1.43	4.66	1.31465		0.939418	2.02608	3.51127
1.43	4.69	1.32035		0.886501	2.02608	5.39991
1.43	4.72	1.32651		0.833584	2.02608	7.76258
1.43	4.75	1.33305		0.780667	2.02608	10.6442
1.43	4.78	1.33978		0.72775	2.02608	14.3572
1.43	4.81	1.34624		0.674833	2.02608	18.5763
1.43	4.84	1.35294		0.621916	2.02608	23.7556
1.43	4.87	1.35981		1.62734	2.05254	0.292731
1.43	4.9	1.3668		1.57442	2.05254	0.130576
1.43	4.93	1.37385		1.5215	2.05254	-0.0231526
1.43	4.96	1.3809		1.46859	2.05254	-0.16166
1.43	4.99	1.38792		1.41567	2.05254	-0.275622
1.43	5.02	1.39485		1.36275	2.05254	-0.353203
1.43	5.05	1.40166		1.30984	2.05254	-0.379443
1.43	5.08	1.40831		1.25692	2.05254	-0.334754
1.43	5.11	1.41477		1.204	2.05254	-0.193327
1.43	5.14	1.42103		1.15109	2.05254	0.0771792
1.43	5.17	1.42705		1.09817	2.05254	0.512938
1.43	5.2	1.43284		1.04525	2.05254	1.16995
1.43	5.23	1.43838		0.992335	2.05254	2.13417
1.43	5.26	1.44367		0.939418	2.05254	3.49334
1.43	5.29	1.44873		0.886501	2.05254	5.4192
1.43	5.32	1.45355		0.833584	2.05254	7.85125
1.43	5.35	1.45816		0.780667	2.05254	10.7285
1.43	5.38	1.46257		0.72775	2.05254	14.3284
1.43	5.41	1.46681		0.674833	2.05254	18.7147
1.43	5.44	1.4709		0.621916	2.05254	24.1468
1.43	5.47	1.47486		1.62734	1.33816	0.122012
1.43	5.5	1.47874		1.57442	1.33816	0.100391
1.43	5.53	1.48254		1.5215	1.33816	0.0953793
1.43	5.56	1.4863		1.46859	1.33816	0.122975
1.43	5.59	1.49005		1.41567	1.33816	0.175978
1.43	5.62	1.49369		1.36275	1.33816	0.269851
1.43	5.65	1.49734		1.30984	1.33816	0.42114
1.43	5.68	1.50103		1.25692	1.33816	0.65212
1.43	5.71	1.50477		1.204	1.33816	0.987001
1.43	5.74	1.50856		1.15109	1.33816	1.43706
1.43	5.77	1.51241		1.09817	1.33816	2.00972
1.43	5.8	1.51631		1.04525	1.33816	2.77693
1.43	5.83	1.52027		0.992335	1.33816	3.82948
1.43	5.86	1.52427		0.939418	1.33816	5.27516
1.43	5.89	1.52829		0.886501	1.33816	7.2495
1.43	5.92	1.53233		0.833584	1.33816	9.69269
1.43	5.95	1.53631		0.780667	1.33816	12.4077
1.43	5.98	1.54017		0.72775	1.33816	15.8018
1.43	6.01	1.54399		0.674833	1.33816	19.4029
1.43	6.04	1.54774		0.621916	1.33816	23.592
1.43	6.07	1.55142		0.568999	1.33816	26.1243
1.43	6.1	1.55499		0.516082	1.33816	28.0524
1.43	6.13	1.55845		0.463165	1.33816	28.5303
1.43	6.16	1.5617		0.410248	1.33816	27.9293
1.43	6.19	1.56451		0.357331	1.33816	29.7515
1.43	6.22	1.56717		0.304414	1.33816	31.231
1.43	6.25	1.56969		0.251497	1.33816	33.0067
1.43	6.28	1.57205		0.19858	1.33816	30.8077
1.43	6.31	1.57425		0.145663	1.33816	27.1452
1.43	6.34	1.57631		0.0927457	1.33816	20.2304
1.43	6.37	1.57821		1.62734	2.079	0.29946
1.43	6.4	1.57983		1.57442	2.079	0.133362
1.43	6.43	1.58126		1.5215	2.079	-0.023576
1.43	6.46	1.58256		1.46859	2.079	-0.164401
1.43	6.49	1.58375		1.41567	2.079	-0.280063
1.43	6.52	1.58484		1.36275	2.079	-0.358846
1.43	6.55	1.58583		1.30984	2.079	-0.385656
1.43	6.58	1.58674		1.25692	2.079	-0.340887
1.43	6.61	1.58759		1.204	2.079	-0.199102
1.43	6.64	1.58822		1.15109	2.079	0.0722491
1.43	6.67	1.58879		1.09817	2.079	0.511338
1.43	6.7	1.58933		1.04525	2.079	1.16989
1.43	6.73	1.58985		0.992335	2.079	2.13279
1.43	6.76	1.59036		0.939418	2.079	3.48912
1.43	6.79	1.59085		0.886501	2.079	5.35165
1.43	6.82	1.59135		0.833584	2.079	7.75648
1.43	6.85	1.59186		0.780667	2.079	10.5181
1.43	6.88	1.59238		0.72775	2.079	14.1808
1.43	6.91	1.59288		0.674833	2.079	17.9788
1.43	6.94	1.59332		0.621916	2.079	22.8799
1.43	6.97	1.5938		1.62734	2.10546	0.305281
1.43	7	1.59431		1.57442	2.10546	0.135651
1.43	7.03	1.59486		1.5215	2.10546	-0.0241151
1.43	7.06	1.59545		1.46859	2.10546	-0.167188
1.43	7.09	1.59609		1.41567	2.10546	-0.28463
1.43	7.12	1.59677		1.36275	2.10546	-0.364806
1.43	7.15	1.59749		1.30984	2.10546	-0.392348
1.43	7.18	1.59825		1.25692	2.10546	-0.347537
1.43	7.21	1.59906		1.204	2.10546	-0.204918
1.43	7.24	1.59991		1.15109	2.10546	0.0679542
1.43	7.27	1.6008		1.09817	2.10546	0.511423
1.43	7.3	1.60173		1.04525	2.10546	1.17408
1.43	7.33	1.6027		0.992335	2.10546	2.13639
1.43	7.36	1.6037		0.939418	2.10546	3.4933
1.43	7.39	1.60472		0.886501	2.10546	5.35343
1.43	7.42	1.60578		0.833584	2.10546	7.84242
1.43	7.45	1.60686		0.780667	2.10546	10.8582
1.43	7.48	1.60795		0.72775	2.10546	14.2986
1.43	7.51	1.60906		0.674833	2.10546	18.0879
1.43	7.54	1.61019		0.621916	2.10546	21.9916
1.43	7.57	1.61133		1.62734	2.13192	0.310525
1.43	7.6	1.61247		1.57442	2.13192	0.137705
1.43	7.63	1.61362		1.5215	2.13192	-0.0247029
1.43	7.66	1.61477		1.46859	2.13192	-0.169971
1.43	7.69	1.61593		1.41567	2.13192	-0.289278
1.43	7.72	1.61708		1.36275	2.13192	-0.370926
1.43	7.75	1.61823		1.30984	2.13192	-0.399507
1.43	7.78	1.6193		1.25692	2.13192	-0.354985
1.43	7.81	1.62037		1.204	2.13192	-0.211462
1.43	7.84	1.62144		1.15109	2.13192	0.0641527
1.43	7.87	1.62251		1.09817	2.13192	0.512451
1.43	7.9	1.62357		1.04525	2.13192	1.18429
1.43	7.93	1.62464		0.992335	2.13192	2.14809
1.43	7.96	1.62569		0.939418	2.13192	3.50959
1.43	7.99	1.62675		0.886501	2.13192	5.3665
1.43	8.02	1.6278		0.833584	2.13192	7.79989
1.43	8.05	1.62884		0.780667	2.13192	10.8638
1.43	8.08	1.62987		0.72775	2.13192	14.4918
1.43	8.11	1.63089		0.674833	2.13192	18.2959
1.43	8.14	1.63189		0.621916	2.13192	22.4825
1.43	8.17	1.63287		1.62734	2.15837	0.315508
1.43	8.2	1.63383		1.57442	2.15837	0.139775
1.43	8.23	1.63475		1.5215	2.15837	-0.0252047
1.43	8.26	1.63565		1.46859	2.15837	-0.172679
1.43	8.29	1.63651		1.41567	2.15837	-0.293833
1.43	8.32	1.63732		1.36275	2.15837	-0.377039
1.43	8.35	1.63808		1.30984	2.15837	-0.406918
1.43	8.38	1.6388		1.25692	2.15837	-0.363326
1.43	8.41	1.63945		1.204	2.15837	-0.220074
1.43	8.44	1.64005		1.15109	2.15837	0.0566322
1.43	8.47	1.64058		1.09817	2.15837	0.5096
1.43	8.5	1.64104		1.04525	2.15837	1.19431
1.43	8.53	1.64144		0.992335	2.15837	2.18453
1.43	8.56	1.64176		0.939418	2.15837	3.57163
1.43	8.59	1.64201		0.886501	2.15837	5.45992
1.43	8.62	1.64204		0.833584	2.15837	7.9593
1.43	8.65	1.64196		0.780667	2.15837	11.1897
1.43	8.68	1.6418		0.72775	2.15837	15.2246
1.43	8.71	1.64157		0.674833	2.15837	19.9161
1.43	8.74	1.64127		0.621916	2.15837	24.9103
1.43	8.77	1.6409		1.62734	2.18483	0.320514
1.43	8.8	1.64047		1.57442	2.18483	0.142039
1.43	8.83	1.63998		1.5215	2.18483	-0.0254307
1.43	8.86	1.63943		1.46859	2.18483	-0.17511
1.43	8.89	1.63884		1.41567	2.18483	-0.298175
1.43	8.92	1.63819		1.36275	2.18483	-0.383018
1.43	8.95	1.63751		1.30984	2.18483	-0.414339
1.43	8.98	1.63678		1.25692	2.18483	-0.372117
1.43	9.01	1.63602		1.204	2.18483	-0.230422
1.43	9.04	1.63523		1.15109	2.18483	0.0439825
1.43	9.07	1.63441		1.09817	2.18483	0.493798
1.43	9.1	1.63356		1.04525	2.18483	1.17496
1.43	9.13	1.63269		0.992335	2.18483	2.16182
1.43	9.16	1.6318		0.939418	2.18483	3.54253
1.43	9.19	1.6309		0.886501	2.18483	5.42678
1.43	9.22	1.62998		0.833584	2.18483	7.93122
1.43	9.25	1.62904		0.780667	2.18483	11.1755
1.43	9.28	1.62809		0.72775	2.18483	15.191
1.43	9.31	1.62713		0.674833	2.18483	19.8763
1.43	9.34	1.62616		0.621916	2.18483	24.8474
1.43	9.37	1.62518		1.62734	2.21129	0.325721
1.43	9.4	1.62418		1.57442	2.21129	0.144651
1.43	9.43	1.62317		1.5215	2.21129	-0.0252272
1.43	9.46	1.62216		1.46859	2.21129	-0.177099
1.43	9.49	1.62113		1.41567	2.21129	-0.30211
1.43	9.52	1.62008		1.36275	2.21129	-0.388673
1.43	9.55	1.61902		1.30984	2.21129	-0.421584
1.43	9.58	1.61795		1.25692	2.21129	-0.380995
1.43	9.61	1.61686		1.204	2.21129	-0.241248
1.43	9.64	1.61575		1.15109	2.21129	0.0306711
1.43	9.67	1.61463		1.09817	2.21129	0.477561
1.43	9.7	1.61349		1.04525	2.21129	1.15559
1.43	9.73	1.61233		0.992335	2.21129	2.13795
1.43	9.76	1.61115		0.939418	2.21129	3.51412
1.43	9.79	1.60995		0.886501	2.21129	5.39808
1.43	9.82	1.60874		0.833584	2.21129	7.89307
1.43	9.85	1.6075		0.780667	2.21129	11.1403
1.43	9.88	1.60625		0.72775	2.21129	15.1607
1.43	9.91	1.60498		0.674833	2.21129	19.8423
1.43	9.94	1.6037		0.621916	2.21129	24.7747
1.43	9.97	1.6024		1.62734	2.23775	0.331287
1.43	10	1.60108		1.57442	2.23775	0.14775
				1.5215	2.23775	-0.0244492
1.46	1.93	9.74762		1.46859	2.23775	-0.178479
1.46	1.96	9.4673		1.41567	2.23775	-0.305468
1.46	1.99	9.18466		1.36275	2.23775	-0.393841
1.46	2.02	8.90061		1.30984	2.23775	-0.428484
1.46	2.05	8.58829		1.25692	2.23775	-0.389733
1.46	2.08	8.26952		1.204	2.23775	-0.252135
1.46	2.11	7.95332		1.15109	2.23775	0.0172928
1.46	2.14	7.64351		1.09817	2.23775	0.46152
1.46	2.17	7.34273		1.04525	2.23775	1.13677
1.46	2.2	7.05185		0.992335	2.23775	2.11652
1.46	2.23	6.77242		0.939418	2.23775	3.49101
1.46	2.26	6.50719		0.886501	2.23775	5.37604
1.46	2.29	6.2553		0.833584	2.23775	7.87399
1.46	2.32	6.01591		0.780667	2.23775	11.1191
1.46	2.35	5.79074		0.72775	2.23775	15.1333
1.46	2.38	5.57818		0.674833	2.23775	19.8121
1.46	2.41	5.37614		0.621916	2.23775	24.7044
1.46	2.44	5.1857		1.62734	2.26421	0.337345
1.46	2.47	5.0059		1.57442	2.26421	0.151458
1.46	2.5	4.83371		1.5215	2.26421	-0.0229701
1.46	2.53	4.67109		1.46859	2.26421	-0.179101
1.46	2.56	4.51683		1.41567	2.26421	-0.308061
1.46	2.59	4.36832		1.36275	2.26421	-0.398305
1.46	2.62	4.22803		1.30984	2.26421	-0.434806
1.46	2.65	4.09368		1.25692	2.26421	-0.398031
1.46	2.68	3.96498		1.204	2.26421	-0.2626
1.46	2.71	3.84355		1.15109	2.26421	0.00450324
1.46	2.74	3.72514		1.09817	2.26421	0.446299
1.46	2.77	3.61347		1.04525	2.26421	1.11904
1.46	2.8	3.50558		0.992335	2.26421	2.0975
1.46	2.83	3.40251		0.939418	2.26421	3.47166
1.46	2.86	3.3036		0.886501	2.26421	5.35776
1.46	2.89	3.20809		0.833584	2.26421	7.85681
1.46	2.92	3.11625		0.780667	2.26421	11.1001
1.46	2.95	3.00952		0.72775	2.26421	15.1086
1.46	2.98	2.90697		0.674833	2.26421	19.7857
1.46	3.01	2.80518		0.621916	2.26421	24.6438
1.46	3.04	2.70781		1.62734	2.29067	0.344011
1.46	3.07	2.61151		1.57442	2.29067	0.155883
1.46	3.1	2.51907		1.5215	2.29067	-0.0206814
1.46	3.13	2.428		1.46859	2.29067	-0.17884
1.46	3.16	2.34053		1.41567	2.29067	-0.30973
1.46	3.19	2.25493		1.36275	2.29067	-0.401846
1.46	3.22	2.17204		1.30984	2.29067	-0.440235
1.46	3.25	2.09053		1.25692	2.29067	-0.405438
1.46	3.28	2.01138		1.204	2.29067	-0.272102
1.46	3.31	1.93537		1.15109	2.29067	-0.00719842
1.46	3.34	1.86194		1.09817	2.29067	0.432332
1.46	3.37	1.79143		1.04525	2.29067	1.10282
1.46	3.4	1.72392		0.992335	2.29067	2.07768
1.46	3.43	1.65904		0.939418	2.29067	3.45227
1.46	3.46	1.59762		0.886501	2.29067	5.33182
1.46	3.49	1.53796		0.833584	2.29067	7.84072
1.46	3.52	1.48242		0.780667	2.29067	11.083
1.46	3.55	1.4282		0.72775	2.29067	15.0864
1.46	3.58	1.37795		0.674833	2.29067	19.7635
1.46	3.61	1.32983		0.621916	2.29067	24.6295
1.46	3.64	1.2842		1.62734	2.31712	0.35138
1.46	3.67	1.24234		1.57442	2.31712	0.161115
1.46	3.7	1.20171		1.5215	2.31712	-0.017493
1.46	3.73	1.1641		1.46859	2.31712	-0.177599
1.46	3.76	1.12944		1.41567	2.31712	-0.310357
1.46	3.79	1.09627		1.36275	2.31712	-0.404301
1.46	3.82	1.06613		1.30984	2.31712	-0.444542
1.46	3.85	1.03827		1.25692	2.31712	-0.411673
1.46	3.88	1.01176		1.204	2.31712	-0.280359
1.46	3.91	0.988083		1.15109	2.31712	-0.0175623
1.46	3.94	0.966797		1.09817	2.31712	0.41981
1.46	3.97	0.946081		1.04525	2.31712	1.08818
1.46	4	0.927837		0.992335	2.31712	2.06125
1.46	4.03	0.911917		0.939418	2.31712	3.43404
1.46	4.06	0.897162		0.886501	2.31712	5.32194
1.46	4.09	0.883568		0.833584	2.31712	7.82638
1.46	4.12	0.871995		0.780667	2.31712	11.0676
1.46	4.15	0.862319		0.72775	2.31712	15.0665
1.46	4.18	0.853233		0.674833	2.31712	19.7465
1.46	4.21	0.845543		0.621916	2.31712	24.5765
1.46	4.24	0.839277		1.62734	1.36462	0.0651093
1.46	4.27	0.834543		1.57442	1.36462	0.0356589
1.46	4.3	0.830279		1.5215	1.36462	0.0246699
1.46	4.33	0.827076		1.46859	1.36462	0.038181
1.46	4.36	0.825162		1.41567	1.36462	0.0841919
1.46	4.39	0.824443		1.36275	1.36462	0.173406
1.46	4.42	0.824433		1.30984	1.36462	0.32026
1.46	4.45	0.824576		1.25692	1.36462	0.5434
1.46	4.48	0.825714		1.204	1.36462	0.84802
1.46	4.51	0.82776		1.15109	1.36462	1.23579
1.46	4.54	0.830631		1.09817	1.36462	1.7623
1.46	4.57	0.834246		1.04525	1.36462	2.49458
1.46	4.6	0.837733		0.992335	1.36462	3.52051
1.46	4.63	0.841775		0.939418	1.36462	4.9679
1.46	4.66	0.846383		0.886501	1.36462	6.86134
1.46	4.69	0.851486		0.833584	1.36462	9.32468
1.46	4.72	0.857016		0.780667	1.36462	12.5253
1.46	4.75	0.862905		0.72775	1.36462	16.2268
1.46	4.78	0.869091		0.674833	1.36462	20.5233
1.46	4.81	0.874955		0.621916	1.36462	25.1109
1.46	4.84	0.881025		0.568999	1.36462	27.6594
1.46	4.87	0.887264		0.516082	1.36462	30.7491
1.46	4.9	0.893619		0.463165	1.36462	32.6977
1.46	4.93	0.900037		0.410248	1.36462	33.9848
1.46	4.96	0.906469		0.357331	1.36462	35.67
1.46	4.99	0.91287		0.304414	1.36462	36.6548
1.46	5.02	0.919196		0.251497	1.36462	37.0036
1.46	5.05	0.925409		0.19858	1.36462	33.7478
1.46	5.08	0.931471		0.145663	1.36462	32.5279
1.46	5.11	0.937353		0.0927457	1.36462	33.3173
1.46	5.14	0.943027		1.62734	2.34358	0.35953
1.46	5.17	0.948473		1.57442	2.34358	0.167228
1.46	5.2	0.953676		1.5215	2.34358	-0.013332
1.46	5.23	0.958623		1.46859	2.34358	-0.175303
1.46	5.26	0.963312		1.41567	2.34358	-0.309853
1.46	5.29	0.967744		1.36275	2.34358	-0.405563
1.46	5.32	0.971923		1.30984	2.34358	-0.447598
1.46	5.35	0.975863		1.25692	2.34358	-0.416595
1.46	5.38	0.979579		1.204	2.34358	-0.287236
1.46	5.41	0.98309		1.15109	2.34358	-0.0264708
1.46	5.44	0.98642		1.09817	2.34358	0.408829
1.46	5.47	0.989594		1.04525	2.34358	1.07515
1.46	5.5	0.99264		0.992335	2.34358	2.04645
1.46	5.53	0.995586		0.939418	2.34358	3.41687
1.46	5.56	0.99846		0.886501	2.34358	5.29911
1.46	5.59	1.00129		0.833584	2.34358	7.81343
1.46	5.62	1.0041		0.780667	2.34358	11.0538
1.46	5.65	1.00692		0.72775	2.34358	15.0486
1.46	5.68	1.00975		0.674833	2.34358	19.7412
1.46	5.71	1.01264		0.621916	2.34358	24.6052
1.46	5.74	1.01557		1.62734	2.37004	0.368524
1.46	5.77	1.01854		1.57442	2.37004	0.174279
1.46	5.8	1.02149		1.5215	2.37004	-0.00814321
1.46	5.83	1.02452		1.46859	2.37004	-0.171894
1.46	5.86	1.0276		1.41567	2.37004	-0.30816
1.46	5.89	1.03074		1.36275	2.37004	-0.405564
1.46	5.92	1.03393		1.30984	2.37004	-0.449327
1.46	5.95	1.03715		1.25692	2.37004	-0.420128
1.46	5.98	1.04039		1.204	2.37004	-0.292664
1.46	6.01	1.04363		1.15109	2.37004	-0.0338675
1.46	6.04	1.04686		1.09817	2.37004	0.399426
1.46	6.07	1.05006		1.04525	2.37004	1.06375
1.46	6.1	1.05321		0.992335	2.37004	2.03325
1.46	6.13	1.05618		0.939418	2.37004	3.40277
1.46	6.16	1.05889		0.886501	2.37004	5.28679
1.46	6.19	1.06147		0.833584	2.37004	7.80176
1.46	6.22	1.06396		0.780667	2.37004	11.0412
1.46	6.25	1.06634		0.72775	2.37004	15.0323
1.46	6.28	1.06862		0.674833	2.37004	19.7481
1.46	6.31	1.07077		0.621916	2.37004	24.6373
1.46	6.34	1.07264		1.62734	2.3965	0.378406
1.46	6.37	1.0744		1.57442	2.3965	0.182309
1.46	6.4	1.07605		1.5215	2.3965	-0.00188847
1.46	6.43	1.07761		1.46859	2.3965	-0.167336
1.46	6.46	1.07907		1.41567	2.3965	-0.305237
1.46	6.49	1.08046		1.36275	2.3965	-0.404263
1.46	6.52	1.08177		1.30984	2.3965	-0.44969
1.46	6.55	1.08302		1.25692	2.3965	-0.422235
1.46	6.58	1.08408		1.204	2.3965	-0.29661
1.46	6.61	1.08508		1.15109	2.3965	-0.0397311
1.46	6.64	1.08606		1.09817	2.3965	0.391608
1.46	6.67	1.08704		1.04525	2.3965	1.05397
1.46	6.7	1.08801		0.992335	2.3965	2.02158
1.46	6.73	1.089		0.939418	2.3965	3.3899
1.46	6.76	1.09001		0.886501	2.3965	5.27393
1.46	6.79	1.09105		0.833584	2.3965	7.7912
1.46	6.82	1.09212		0.780667	2.3965	11.0297
1.46	6.85	1.0932		0.72775	2.3965	15.0171
1.46	6.88	1.09425		0.674833	2.3965	19.6767
1.46	6.91	1.09536		0.621916	2.3965	24.7044
1.46	6.94	1.09654		1.62734	2.42296	0.389203
1.46	6.97	1.09778		1.57442	2.42296	0.191342
1.46	7	1.09908		1.5215	2.42296	0.00545351
1.46	7.03	1.10046		1.46859	2.42296	-0.161608
1.46	7.06	1.10191		1.41567	2.42296	-0.301067
1.46	7.09	1.10342		1.36275	2.42296	-0.401642
1.46	7.12	1.105		1.30984	2.42296	-0.448669
1.46	7.15	1.10664		1.25692	2.42296	-0.422905
1.46	7.18	1.10834		1.204	2.42296	-0.299072
1.46	7.21	1.1101		1.15109	2.42296	-0.0440645
1.46	7.24	1.11191		1.09817	2.42296	0.385363
1.46	7.27	1.11376		1.04525	2.42296	1.0458
1.46	7.3	1.11565		0.992335	2.42296	2.01151
1.46	7.33	1.11758		0.939418	2.42296	3.37833
1.46	7.36	1.11954		0.886501	2.42296	5.26199
1.46	7.39	1.12151		0.833584	2.42296	7.78156
1.46	7.42	1.12351		0.780667	2.42296	11.019
1.46	7.45	1.12552		0.72775	2.42296	15.0019
1.46	7.48	1.12753		0.674833	2.42296	19.5974
1.46	7.51	1.12954		0.621916	2.42296	24.5747
1.46	7.54	1.13155		1.62734	2.44942	0.400927
1.46	7.57	1.13355		1.57442	2.44942	0.201387
1.46	7.6	1.13553		1.5215	2.44942	0.0138875
1.46	7.63	1.1375		1.46859	2.44942	-0.15471
1.46	7.66	1.13946		1.41567	2.44942	-0.295648
1.46	7.69	1.14139		1.36275	2.44942	-0.397702
1.46	7.72	1.14331		1.30984	2.44942	-0.446271
1.46	7.75	1.1452		1.25692	2.44942	-0.422148
1.46	7.78	1.14707		1.204	2.44942	-0.300064
1.46	7.81	1.14893		1.15109	2.44942	-0.0468901
1.46	7.84	1.15075		1.09817	2.44942	0.38066
1.46	7.87	1.15255		1.04525	2.44942	1.03919
1.46	7.9	1.15426		0.992335	2.44942	2.00299
1.46	7.93	1.15595		0.939418	2.44942	3.36811
1.46	7.96	1.15762		0.886501	2.44942	5.25123
1.46	7.99	1.15927		0.833584	2.44942	7.77625
1.46	8.02	1.16089		0.780667	2.44942	11.0091
1.46	8.05	1.16249		0.72775	2.44942	14.9858
1.46	8.08	1.16407		0.674833	2.44942	19.6184
1.46	8.11	1.16561		0.621916	2.44942	24.5797
1.46	8.14	1.16713		1.62734	2.47588	0.413576
1.46	8.17	1.16861		1.57442	2.47588	0.212436
1.46	8.2	1.17006		1.5215	2.47588	0.0234022
1.46	8.23	1.17146		1.46859	2.47588	-0.146654
1.46	8.26	1.17282		1.41567	2.47588	-0.288996
1.46	8.29	1.17413		1.36275	2.47588	-0.392463
1.46	8.32	1.17538		1.30984	2.47588	-0.442518
1.46	8.35	1.17658		1.25692	2.47588	-0.419993
1.46	8.38	1.17772		1.204	2.47588	-0.29962
1.46	8.41	1.17879		1.15109	2.47588	-0.0482457
1.46	8.44	1.17979		1.09817	2.47588	0.377457
1.46	8.47	1.18072		1.04525	2.47588	1.03411
1.46	8.5	1.18157		0.992335	2.47588	1.99597
1.46	8.53	1.18235		0.939418	2.47588	3.35924
1.46	8.56	1.18306		0.886501	2.47588	5.24129
1.46	8.59	1.18368		0.833584	2.47588	7.76954
1.46	8.62	1.18423		0.780667	2.47588	11.0017
1.46	8.65	1.1847		0.72775	2.47588	14.9968
1.46	8.68	1.18509		0.674833	2.47588	19.7776
1.46	8.71	1.18535		0.621916	2.47588	24.9781
1.46	8.74	1.18541		1.62734	2.50233	0.427131
1.46	8.77	1.18539		1.57442	2.50233	0.224467
1.46	8.8	1.18531		1.5215	2.50233	0.03397
1.46	8.83	1.18517		1.46859	2.50233	-0.137472
1.46	8.86	1.18497		1.41567	2.50233	-0.281142
1.46	8.89	1.18472		1.36275	2.50233	-0.385956
1.46	8.92	1.18441		1.30984	2.50233	-0.437451
1.46	8.95	1.18407		1.25692	2.50233	-0.416484
1.46	8.98	1.18368		1.204	2.50233	-0.297788
1.46	9.01	1.18325		1.15109	2.50233	-0.048182
1.46	9.04	1.18279		1.09817	2.50233	0.375701
1.46	9.07	1.1823		1.04525	2.50233	1.03049
1.46	9.1	1.18178		0.992335	2.50233	1.9904
1.46	9.13	1.18124		0.939418	2.50233	3.3517
1.46	9.16	1.18068		0.886501	2.50233	5.23224
1.46	9.19	1.1801		0.833584	2.50233	7.75937
1.46	9.22	1.17949		0.780667	2.50233	11.0132
1.46	9.25	1.17888		0.72775	2.50233	14.9804
1.46	9.28	1.17824		0.674833	2.50233	19.7846
1.46	9.31	1.1776		0.621916	2.50233	24.8777
1.46	9.34	1.17694		1.62734	2.52879	0.44156
1.46	9.37	1.17626		1.57442	2.52879	0.237442
1.46	9.4	1.17558		1.5215	2.52879	0.0455472
1.46	9.43	1.17487		1.46859	2.52879	-0.12721
1.46	9.46	1.17416		1.41567	2.52879	-0.272131
1.46	9.49	1.17343		1.36275	2.52879	-0.378232
1.46	9.52	1.17268		1.30984	2.52879	-0.431123
1.46	9.55	1.17192		1.25692	2.52879	-0.411679
1.46	9.58	1.17114		1.204	2.52879	-0.294628
1.46	9.61	1.17035		1.15109	2.52879	-0.0467597
1.46	9.64	1.16953		1.09817	2.52879	0.375327
1.46	9.67	1.1687		1.04525	2.52879	1.02827
1.46	9.7	1.16785		0.992335	2.52879	1.98621
1.46	9.73	1.16698		0.939418	2.52879	3.34543
1.46	9.76	1.16609		0.886501	2.52879	5.22415
1.46	9.79	1.16518		0.833584	2.52879	7.74822
1.46	9.82	1.16425		0.780667	2.52879	11.0211
1.46	9.85	1.16331		0.72775	2.52879	14.9711
1.46	9.88	1.16234		0.674833	2.52879	19.6973
1.46	9.91	1.16136		0.621916	2.52879	24.6734
1.46	9.94	1.16037		1.62734	2.55525	0.456819
1.46	9.97	1.15936		1.57442	2.55525	0.251308
1.46	10	1.15834		1.5215	2.55525	0.0580715
				1.46859	2.55525	-0.115936
1.49	1.93	9.2792		1.41567	2.55525	-0.262025
1.49	1.96	9.01008		1.36275	2.55525	-0.369351
1.49	1.99	8.73724		1.30984	2.55525	-0.423599
1.49	2.02	8.4613		1.25692	2.55525	-0.405648
1.49	2.05	8.17573		1.204	2.55525	-0.290208
1.49	2.08	7.86263		1.15109	2.55525	-0.0440471
1.49	2.11	7.55098		1.09817	2.55525	0.376269
1.49	2.14	7.24155		1.04525	2.55525	1.02737
1.49	2.17	6.93946		0.992335	2.55525	1.98334
1.49	2.2	6.64783		0.939418	2.55525	3.34039
1.49	2.23	6.36715		0.886501	2.55525	5.21699
1.49	2.26	6.09894		0.833584	2.55525	7.73919
1.49	2.29	5.84557		0.780667	2.55525	11.0139
1.49	2.32	5.60512		0.72775	2.55525	14.9627
1.49	2.35	5.37728		0.674833	2.55525	19.5537
1.49	2.38	5.1633		0.621916	2.55525	24.5597
1.49	2.41	4.96055		1.62734	2.58171	0.472848
1.49	2.44	4.76834		1.57442	2.58171	0.265997
1.49	2.47	4.5872		1.5215	2.58171	0.0714563
1.49	2.5	4.41524		1.46859	2.58171	-0.103748
1.49	2.53	4.25119		1.41567	2.58171	-0.250897
1.49	2.56	4.09612		1.36275	2.58171	-0.359384
1.49	2.59	3.94814		1.30984	2.58171	-0.414959
1.49	2.62	3.80636		1.25692	2.58171	-0.398469
1.49	2.65	3.67248		1.204	2.58171	-0.284608
1.49	2.68	3.54329		1.15109	2.58171	-0.0401177
1.49	2.71	3.42048		1.09817	2.58171	0.378454
1.49	2.74	3.30366		1.04525	2.58171	1.02773
1.49	2.77	3.19077		0.992335	2.58171	1.9817
1.49	2.8	3.08443		0.939418	2.58171	3.33649
1.49	2.83	2.98065		0.886501	2.58171	5.21073
1.49	2.86	2.88267		0.833584	2.58171	7.7312
1.49	2.89	2.78207		0.780667	2.58171	11.0062
1.49	2.92	2.6738		0.72775	2.58171	14.9583
1.49	2.95	2.56775		0.674833	2.58171	19.4754
1.49	2.98	2.46474		0.621916	2.58171	24.0627
1.49	3.01	2.36512		1.62734	1.39108	0.0628523
1.49	3.04	2.26716		1.57442	1.39108	0.0244812
1.49	3.07	2.1732		1.5215	1.39108	0.00343269
1.49	3.1	2.08046		1.46859	1.39108	0.00576536
1.49	3.13	1.99213		1.41567	1.39108	0.0394281
1.49	3.16	1.90349		1.36275	1.39108	0.115213
1.49	3.19	1.81802		1.30984	1.39108	0.247672
1.49	3.22	1.73496		1.25692	1.39108	0.454897
1.49	3.25	1.65521		1.204	1.39108	0.740353
1.49	3.28	1.57814		1.15109	1.39108	1.10681
1.49	3.31	1.50425		1.09817	1.39108	1.61207
1.49	3.34	1.43302		1.04525	1.39108	2.32388
1.49	3.37	1.36505		0.992335	1.39108	3.33333
1.49	3.4	1.29911		0.939418	1.39108	4.76936
1.49	3.43	1.23698		0.886501	1.39108	6.68239
1.49	3.46	1.17651		0.833584	1.39108	9.21979
1.49	3.49	1.12023		0.780667	1.39108	12.4869
1.49	3.52	1.06517		0.72775	1.39108	16.2707
1.49	3.55	1.01357		0.674833	1.39108	20.6201
1.49	3.58	0.964375		0.621916	1.39108	24.8737
1.49	3.61	0.917755		0.568999	1.39108	27.1336
1.49	3.64	0.874676		0.516082	1.39108	30.5202
1.49	3.67	0.832452		0.463165	1.39108	32.5642
1.49	3.7	0.793662		0.410248	1.39108	34.1785
1.49	3.73	0.757517		0.357331	1.39108	35.6441
1.49	3.76	0.723078		0.304414	1.39108	37.3688
1.49	3.79	0.691387		0.251497	1.39108	35.4114
1.49	3.82	0.661984		0.19858	1.39108	27.4357
1.49	3.85	0.634248		0.145663	1.39108	27.9183
1.49	3.88	0.609206		0.0927457	1.39108	31.5915
1.49	3.91	0.586223		1.62734	2.60817	0.489577
1.49	3.94	0.564311		1.57442	2.60817	0.281417
1.49	3.97	0.544856		1.5215	2.60817	0.0855765
1.49	4	0.527714		1.46859	2.60817	-0.0908186
1.49	4.03	0.511382		1.41567	2.60817	-0.238855
1.49	4.06	0.496629		1.36275	2.60817	-0.348412
1.49	4.09	0.483882		1.30984	2.60817	-0.405288
1.49	4.12	0.473016		1.25692	2.60817	-0.39023
1.49	4.15	0.462799		1.204	2.60817	-0.277907
1.49	4.18	0.453323		1.15109	2.60817	-0.035049
1.49	4.21	0.445502		1.09817	2.60817	0.38181
1.49	4.24	0.439232		1.04525	2.60817	1.02927
1.49	4.27	0.434292		0.992335	2.60817	1.98123
1.49	4.3	0.429652		0.939418	2.60817	3.33367
1.49	4.33	0.426315		0.886501	2.60817	5.20531
1.49	4.36	0.423996		0.833584	2.60817	7.72352
1.49	4.39	0.422828		0.780667	2.60817	10.9988
1.49	4.42	0.422522		0.72775	2.60817	14.9691
1.49	4.45	0.422408		0.674833	2.60817	19.477
1.49	4.48	0.423247		0.621916	2.60817	24.0478
1.49	4.51	0.42496		0.568999	2.60817	28.9694
1.49	4.54	0.427471		0.516082	2.60817	32.6454
1.49	4.57	0.430706		0.463165	2.60817	33.7605
1.49	4.6	0.43433		0.410248	2.60817	32.6914
1.49	4.63	0.438035		0.357331	2.60817	29.9838
1.49	4.66	0.442303		0.304414	2.60817	28.3046
1.49	4.69	0.447068		0.251497	2.60817	29.3291
1.49	4.72	0.452267		0.19858	2.60817	35.758
1.49	4.75	0.457838		0.145663	2.60817	40.1748
1.49	4.78	0.463585		0.0927457	2.60817	35.3769
1.49	4.81	0.468976		1.62734	2.63463	0.506944
1.49	4.84	0.474494		1.57442	2.63463	0.297455
1.49	4.87	0.480175		1.5215	2.63463	0.100265
1.49	4.9	0.485972		1.46859	2.63463	-0.0774055
1.49	4.93	0.491836		1.41567	2.63463	-0.226365
1.49	4.96	0.497723		1.36275	2.63463	-0.336027
1.49	4.99	0.503588		1.30984	2.63463	-0.39468
1.49	5.02	0.509392		1.25692	2.63463	-0.381024
1.49	5.05	0.515094		1.204	2.63463	-0.270195
1.49	5.08	0.520661		1.15109	2.63463	-0.0289215
1.49	5.11	0.526061		1.09817	2.63463	0.386259
1.49	5.14	0.531264		1.04525	2.63463	1.03192
1.49	5.17	0.536249		0.992335	2.63463	1.98183
1.49	5.2	0.540997		0.939418	2.63463	3.33184
1.49	5.23	0.545493		0.886501	2.63463	5.20066
1.49	5.26	0.54973		0.833584	2.63463	7.71616
1.49	5.29	0.553705		0.780667	2.63463	10.9915
1.49	5.32	0.55742		0.72775	2.63463	14.9785
1.49	5.35	0.560882		0.674833	2.63463	19.475
1.49	5.38	0.564105		0.621916	2.63463	24.0601
1.49	5.41	0.567103		1.62734	2.66109	0.524791
1.49	5.44	0.569898		1.57442	2.66109	0.313909
1.49	5.47	0.572514		1.5215	2.66109	0.115292
1.49	5.5	0.574976		1.46859	2.66109	-0.063706
1.49	5.53	0.577311		1.41567	2.66109	-0.213798
1.49	5.56	0.579549		1.36275	2.66109	-0.323327
1.49	5.59	0.581716		1.30984	2.66109	-0.37951
1.49	5.62	0.583842		1.25692	2.66109	-0.367768
1.49	5.65	0.585951		1.204	2.66109	-0.261563
1.49	5.68	0.588068		1.15109	2.66109	-0.0218191
1.49	5.71	0.590212		1.09817	2.66109	0.391724
1.49	5.74	0.592402		1.04525	2.66109	1.0356
1.49	5.77	0.594651		0.992335	2.66109	1.98345
1.49	5.8	0.59697		0.939418	2.66109	3.33091
1.49	5.83	0.599364		0.886501	2.66109	5.19672
1.49	5.86	0.601836		0.833584	2.66109	7.70912
1.49	5.89	0.604384		0.780667	2.66109	10.984
1.49	5.92	0.607003		0.72775	2.66109	14.9849
1.49	5.95	0.609687		0.674833	2.66109	19.4637
1.49	5.98	0.612349		0.621916	2.66109	24.0214
1.49	6.01	0.615006		1.62734	2.68754	0.543075
1.49	6.04	0.617685		1.57442	2.68754	0.330609
1.49	6.07	0.620373		1.5215	2.68754	0.130473
1.49	6.1	0.623053		1.46859	2.68754	-0.04989
1.49	6.13	0.625713		1.41567	2.68754	-0.201181
1.49	6.16	0.628338		1.36275	2.68754	-0.311648
1.49	6.19	0.630915		1.30984	2.68754	-0.366421
1.49	6.22	0.633346		1.25692	2.68754	-0.349715
1.49	6.25	0.635508		1.204	2.68754	-0.243492
1.49	6.28	0.637602		1.15109	2.68754	-0.00759383
1.49	6.31	0.639626		1.09817	2.68754	0.398124
1.49	6.34	0.641576		1.04525	2.68754	1.04023
1.49	6.37	0.643454		0.992335	2.68754	1.98597
1.49	6.4	0.645264		0.939418	2.68754	3.3308
1.49	6.43	0.647009		0.886501	2.68754	5.19338
1.49	6.46	0.648696		0.833584	2.68754	7.70236
1.49	6.49	0.650287		0.780667	2.68754	10.9759
1.49	6.52	0.651718		0.72775	2.68754	14.9964
1.49	6.55	0.653121		0.674833	2.68754	19.4662
1.49	6.58	0.654509		0.621916	2.68754	24.0387
1.49	6.61	0.655892		1.62734	2.714	0.562543
1.49	6.64	0.657282		1.57442	2.714	0.349789
1.49	6.67	0.658692		1.5215	2.714	0.147595
1.49	6.7	0.660132		1.46859	2.714	-0.03598
1.49	6.73	0.661611		1.41567	2.714	-0.188729
1.49	6.76	0.66314		1.36275	2.714	-0.300263
1.49	6.79	0.664634		1.30984	2.714	-0.355758
1.49	6.82	0.666158		1.25692	2.714	-0.336359
1.49	6.85	0.667758		1.204	2.714	-0.22573
1.49	6.88	0.66944		1.15109	2.714	0.00633077
1.49	6.91	0.671207		1.09817	2.714	0.414338
1.49	6.94	0.673062		1.04525	2.714	1.04664
1.49	6.97	0.675006		0.992335	2.714	1.98933
1.49	7	0.677039		0.939418	2.714	3.33138
1.49	7.03	0.679158		0.886501	2.714	5.19055
1.49	7.06	0.681362		0.833584	2.714	7.69584
1.49	7.09	0.683648		0.780667	2.714	10.9672
1.49	7.12	0.686011		0.72775	2.714	14.9786
1.49	7.15	0.688445		0.674833	2.714	19.4253
1.49	7.18	0.690944		0.621916	2.714	23.8473
1.49	7.21	0.693501		1.62734	2.74046	0.581506
1.49	7.24	0.69611		1.57442	2.74046	0.369779
1.49	7.27	0.698762		1.5215	2.74046	0.168413
1.49	7.3	0.701449		1.46859	2.74046	-0.0161217
1.49	7.33	0.704163		1.41567	2.74046	-0.17272
1.49	7.36	0.706895		1.36275	2.74046	-0.288316
1.49	7.39	0.709638		1.30984	2.74046	-0.346112
1.49	7.42	0.712383		1.25692	2.74046	-0.327414
1.49	7.45	0.715122		1.204	2.74046	-0.209004
1.49	7.48	0.71785		1.15109	2.74046	0.0402581
1.49	7.51	0.720558		1.09817	2.74046	0.460533
1.49	7.54	0.723242		1.04525	2.74046	1.10444
1.49	7.57	0.725897		0.992335	2.74046	2.05293
1.49	7.6	0.728518		0.939418	2.74046	3.40145
1.49	7.63	0.731102		0.886501	2.74046	5.26611
1.49	7.66	0.733646		0.833584	2.74046	7.78701
1.49	7.69	0.736149		0.780667	2.74046	11.108
1.49	7.72	0.738609		0.72775	2.74046	15.1495
1.49	7.75	0.741026		0.674833	2.74046	19.5375
1.49	7.78	0.7434		0.621916	2.74046	23.4627
1.49	7.81	0.74573		1.62734	2.76692	0.597175
1.49	7.84	0.748018		1.57442	2.76692	0.387529
1.49	7.87	0.750265		1.5215	2.76692	0.186719
1.49	7.9	0.752469		1.46859	2.76692	0.00325698
1.49	7.93	0.754634		1.41567	2.76692	-0.154267
1.49	7.96	0.756757		1.36275	2.76692	-0.272448
1.49	7.99	0.758841		1.30984	2.76692	-0.333365
1.49	8.02	0.760883		1.25692	2.76692	-0.316829
1.49	8.05	0.762884		1.204	2.76692	-0.198041
1.49	8.08	0.764842		1.15109	2.76692	0.0522256
1.49	8.11	0.766717		1.09817	2.76692	0.47799
1.49	8.14	0.76854		1.04525	2.76692	1.12763
1.49	8.17	0.770319		0.992335	2.76692	2.07497
1.49	8.2	0.772049		0.939418	2.76692	3.41345
1.49	8.23	0.773729		0.886501	2.76692	5.27174
1.49	8.26	0.775356		0.833584	2.76692	7.79443
1.49	8.29	0.776926		0.780667	2.76692	11.1048
1.49	8.32	0.778436		0.72775	2.76692	15.1915
1.49	8.35	0.779882		0.674833	2.76692	19.6234
1.49	8.38	0.781262		0.621916	2.76692	23.6247
1.49	8.41	0.782573		1.62734	2.79338	0.609774
1.49	8.44	0.783813		1.57442	2.79338	0.402572
1.49	8.47	0.784978		1.5215	2.79338	0.203351
1.49	8.5	0.786068		1.46859	2.79338	0.0206277
1.49	8.53	0.787081		1.41567	2.79338	-0.135225
1.49	8.56	0.788017		1.36275	2.79338	-0.252983
1.49	8.59	0.788876		1.30984	2.79338	-0.318143
1.49	8.62	0.789657		1.25692	2.79338	-0.311586
1.49	8.65	0.790362		1.204	2.79338	-0.208187
1.49	8.68	0.790992		1.15109	2.79338	0.025038
1.49	8.71	0.791549		1.09817	2.79338	0.431204
1.49	8.74	0.792035		1.04525	2.79338	1.06633
1.49	8.77	0.79227		0.992335	2.79338	2.00299
1.49	8.8	0.792409		0.939418	2.79338	3.3359
1.49	8.83	0.792488		0.886501	2.79338	5.18399
1.49	8.86	0.792512		0.833584	2.79338	7.67689
1.49	8.89	0.792485		0.780667	2.79338	10.9385
1.49	8.92	0.792412		0.72775	2.79338	14.9416
1.49	8.95	0.792297		0.674833	2.79338	19.3176
1.49	8.98	0.792143		0.621916	2.79338	23.2503
1.49	9.01	0.791954		1.62734	2.81984	0.61979
1.49	9.04	0.791735		1.57442	2.81984	0.414796
1.49	9.07	0.791488		1.5215	2.81984	0.217609
1.49	9.1	0.791216		1.46859	2.81984	0.0358441
1.49	9.13	0.790922		1.41567	2.81984	-0.120321
1.49	9.16	0.790608		1.36275	2.81984	-0.238749
1.49	9.19	0.790277		1.30984	2.81984	-0.304637
1.49	9.22	0.789929		1.25692	2.81984	-0.298846
1.49	9.25	0.789567		1.204	2.81984	-0.196297
1.49	9.28	0.789191		1.15109	2.81984	0.0359095
1.49	9.31	0.788802		1.09817	2.81984	0.44077
1.49	9.34	0.7884		1.04525	2.81984	1.07407
1.49	9.37	0.787986		0.992335	2.81984	2.00807
1.49	9.4	0.787558		0.939418	2.81984	3.33776
1.49	9.43	0.787118		0.886501	2.81984	5.18204
1.49	9.46	0.786663		0.833584	2.81984	7.67045
1.49	9.49	0.786195		0.780667	2.81984	10.9266
1.49	9.52	0.785711		0.72775	2.81984	14.932
1.49	9.55	0.785212		0.674833	2.81984	19.2779
1.49	9.58	0.784696		0.621916	2.81984	23.0494
1.49	9.61	0.784163		1.62734	2.84629	0.627333
1.49	9.64	0.783613		1.57442	2.84629	0.424638
1.49	9.67	0.783045		1.5215	2.84629	0.229418
1.49	9.7	0.782458		1.46859	2.84629	0.0490946
1.49	9.73	0.781853		1.41567	2.84629	-0.106524
1.49	9.76	0.781229		1.36275	2.84629	-0.225099
1.49	9.79	0.780587		1.30984	2.84629	-0.291409
1.49	9.82	0.779926		1.25692	2.84629	-0.286177
1.49	9.85	0.779249		1.204	2.84629	-0.184328
1.49	9.88	0.778555		1.15109	2.84629	0.0469577
1.49	9.91	0.777845		1.09817	2.84629	0.450524
1.49	9.94	0.777121		1.04525	2.84629	1.0818
1.49	9.97	0.776383		0.992335	2.84629	2.01296
1.49	10	0.775633		0.939418	2.84629	3.33951
				0.886501	2.84629	5.18001
1.52	1.93	8.83445		0.833584	2.84629	7.66379
1.52	1.96	8.57866		0.780667	2.84629	10.9143
1.52	1.99	8.31842		0.72775	2.84629	14.9015
1.52	2.02	8.05379		0.674833	2.84629	19.1979
1.52	2.05	7.78518		0.621916	2.84629	22.726
1.52	2.08	7.49329		1.62734	1.41754	0.064244
1.52	2.11	7.18789		1.57442	1.41754	0.0173876
1.52	2.14	6.8838		1.5215	1.41754	-0.0132961
1.52	2.17	6.58278		1.46859	1.41754	-0.0217504
1.52	2.2	6.28933		1.41567	1.41754	0.000128483
1.52	2.23	6.00743		1.36275	1.41754	0.0631463
1.52	2.26	5.73786		1.30984	1.41754	0.181851
1.52	2.29	5.48096		1.25692	1.41754	0.370803
1.52	2.32	5.2394		1.204	1.41754	0.628498
1.52	2.35	5.01061		1.15109	1.41754	0.970584
1.52	2.38	4.79428		1.09817	1.41754	1.45446
1.52	2.41	4.59142		1.04525	1.41754	2.14796
1.52	2.44	4.39869		0.992335	1.41754	3.14478
1.52	2.47	4.21629		0.939418	1.41754	4.5732
1.52	2.5	4.0444		0.886501	1.41754	6.51285
1.52	2.53	3.88051		0.833584	1.41754	9.02052
1.52	2.56	3.72456		0.780667	1.41754	12.3142
1.52	2.59	3.57698		0.72775	1.41754	16.0262
1.52	2.62	3.43549		0.674833	1.41754	20.1768
1.52	2.65	3.30045		0.621916	1.41754	23.972
1.52	2.68	3.17285		0.568999	1.41754	26.7407
1.52	2.71	3.0491		0.516082	1.41754	30.0079
1.52	2.74	2.932		0.463165	1.41754	32.6451
1.52	2.77	2.82006		0.410248	1.41754	33.6561
1.52	2.8	2.71245		0.357331	1.41754	35.42
1.52	2.83	2.61085		0.304414	1.41754	37.5843
1.52	2.86	2.5044		0.251497	1.41754	37.3363
1.52	2.89	2.39348		0.19858	1.41754	30.3549
1.52	2.92	2.28403		0.145663	1.41754	31.8127
1.52	2.95	2.17926		0.0927457	1.41754	33.6733
1.52	2.98	2.07642		1.62734	2.87275	0.632299
1.52	3.01	1.97704		1.57442	2.87275	0.43231
1.52	3.04	1.88068		1.5215	2.87275	0.239097
1.52	3.07	1.78674		1.46859	2.87275	0.0604453
1.52	3.1	1.6945		1.41567	2.87275	-0.0940927
1.52	3.13	1.60361		1.36275	2.87275	-0.212291
1.52	3.16	1.51712		1.30984	2.87275	-0.278665
1.52	3.19	1.43284		1.25692	2.87275	-0.273756
1.52	3.22	1.3523		1.204	2.87275	-0.172455
1.52	3.25	1.27426		1.15109	2.87275	0.0579779
1.52	3.28	1.19961		1.09817	2.87275	0.460144
1.52	3.31	1.1274		1.04525	2.87275	1.08899
1.52	3.34	1.05874		0.992335	2.87275	2.01741
1.52	3.37	0.992339		0.939418	2.87275	3.34102
1.52	3.4	0.929609		0.886501	2.87275	5.1778
1.52	3.43	0.868621		0.833584	2.87275	7.6568
1.52	3.46	0.811532		0.780667	2.87275	10.9014
1.52	3.49	0.755624		0.72775	2.87275	14.8571
1.52	3.52	0.703603		0.674833	2.87275	19.1237
1.52	3.55	0.653543		0.621916	2.87275	22.512
1.52	3.58	0.606133		1.62734	2.89921	0.637623
1.52	3.61	0.561688		1.57442	2.89921	0.437834
1.52	3.64	0.518762		1.5215	2.89921	0.246889
1.52	3.67	0.479276		1.46859	2.89921	0.0700103
1.52	3.7	0.441677		1.41567	2.89921	-0.0831697
1.52	3.73	0.406043		1.36275	2.89921	-0.200539
1.52	3.76	0.37352		1.30984	2.89921	-0.266609
1.52	3.79	0.342632		1.25692	2.89921	-0.261776
1.52	3.82	0.313879		1.204	2.89921	-0.160893
1.52	3.85	0.287604		1.15109	2.89921	0.0686479
1.52	3.88	0.263091		1.09817	2.89921	0.468942
1.52	3.91	0.24027		1.04525	2.89921	1.09519
1.52	3.94	0.219877		0.992335	2.89921	2.02128
1.52	3.97	0.201059		0.939418	2.89921	3.34216
1.52	4	0.183118		0.886501	2.89921	5.17527
1.52	4.03	0.166903		0.833584	2.89921	7.64937
1.52	4.06	0.152696		0.780667	2.89921	10.888
1.52	4.09	0.140321		0.72775	2.89921	14.816
1.52	4.12	0.128555		0.674833	2.89921	19.059
1.52	4.15	0.118127		0.621916	2.89921	22.3241
1.52	4.18	0.109325		1.62734	2.92567	0.645714
1.52	4.21	0.102045		1.57442	2.92567	0.441368
1.52	4.24	0.0960278		1.5215	2.92567	0.252895
1.52	4.27	0.0903493		1.46859	2.92567	0.0779478
1.52	4.3	0.0857889		1.41567	2.92567	-0.0737204
1.52	4.33	0.082443		1.36275	2.92567	-0.189995
1.52	4.36	0.0802262		1.30984	2.92567	-0.255444
1.52	4.39	0.0790518		1.25692	2.92567	-0.250467
1.52	4.42	0.0779255		1.204	2.92567	-0.14997
1.52	4.45	0.0777372		1.15109	2.92567	0.078205
1.52	4.48	0.0784129		1.09817	2.92567	0.476009
1.52	4.51	0.0798815		1.04525	2.92567	1.1003
1.52	4.54	0.0820742		0.992335	2.92567	2.02445
1.52	4.57	0.0849249		0.939418	2.92567	3.3428
1.52	4.6	0.0878236		0.886501	2.92567	5.17227
1.52	4.63	0.0911258		0.833584	2.92567	7.6414
1.52	4.66	0.0949427		0.780667	2.92567	10.8743
1.52	4.69	0.0992165		0.72775	2.92567	14.7842
1.52	4.72	0.103892		0.674833	2.92567	18.9994
1.52	4.75	0.108914		0.621916	2.92567	22.2199
1.52	4.78	0.114232		1.62734	2.95213	0.654303
1.52	4.81	0.119795		1.57442	2.95213	0.443079
1.52	4.84	0.125542		1.5215	2.95213	0.257294
1.52	4.87	0.131051		1.46859	2.95213	0.0843114
1.52	4.9	0.136699		1.41567	2.95213	-0.0657572
1.52	4.93	0.142441		1.36275	2.95213	-0.180756
1.52	4.96	0.148231		1.30984	2.95213	-0.245376
1.52	4.99	0.154		1.25692	2.95213	-0.240143
1.52	5.02	0.15937		1.204	2.95213	-0.140441
1.52	5.05	0.164657		1.15109	2.95213	0.085327
1.52	5.08	0.169828		1.09817	2.95213	0.4814
1.52	5.11	0.174851		1.04525	2.95213	1.10428
1.52	5.14	0.179699		0.992335	2.95213	2.02677
1.52	5.17	0.184346		0.939418	2.95213	3.34275
1.52	5.2	0.188773		0.886501	2.95213	5.16864
1.52	5.23	0.192963		0.833584	2.95213	7.63282
1.52	5.26	0.196905		0.780667	2.95213	10.861
1.52	5.29	0.200593		0.72775	2.95213	14.7541
1.52	5.32	0.204024		0.674833	2.95213	18.9358
1.52	5.35	0.207204		0.621916	2.95213	22.0979
1.52	5.38	0.210139		1.62734	2.97859	0.661441
1.52	5.41	0.212843		1.57442	2.97859	0.4492
1.52	5.44	0.215333		1.5215	2.97859	0.260275
1.52	5.47	0.217628		1.46859	2.97859	0.0893285
1.52	5.5	0.219752		1.41567	2.97859	-0.059137
1.52	5.53	0.221731		1.36275	2.97859	-0.172863
1.52	5.56	0.22359		1.30984	2.97859	-0.236623
1.52	5.59	0.225358		1.25692	2.97859	-0.231379
1.52	5.62	0.227061		1.204	2.97859	-0.133838
1.52	5.65	0.228727		1.15109	2.97859	0.0901808
1.52	5.68	0.23038		1.09817	2.97859	0.485159
1.52	5.71	0.232043		1.04525	2.97859	1.10695
1.52	5.74	0.233736		0.992335	2.97859	2.02803
1.52	5.77	0.235478		0.939418	2.97859	3.34181
1.52	5.8	0.23728		0.886501	2.97859	5.16423
1.52	5.83	0.239155		0.833584	2.97859	7.62369
1.52	5.86	0.241108		0.780667	2.97859	10.8481
1.52	5.89	0.243142		0.72775	2.97859	14.7319
1.52	5.92	0.245258		0.674833	2.97859	18.8783
1.52	5.95	0.247452		0.621916	2.97859	21.9807
1.52	5.98	0.249718		1.62734	3.00505	0.667483
1.52	6.01	0.252048		1.57442	3.00505	0.454085
1.52	6.04	0.254432		1.5215	3.00505	0.262056
1.52	6.07	0.256858		1.46859	3.00505	0.0931394
1.52	6.1	0.259314		1.41567	3.00505	-0.0537796
1.52	6.13	0.261787		1.36275	3.00505	-0.166328
1.52	6.16	0.264236		1.30984	3.00505	-0.229445
1.52	6.19	0.266569		1.25692	3.00505	-0.226258
1.52	6.22	0.268882		1.204	3.00505	-0.135783
1.52	6.25	0.271163		1.15109	3.00505	0.0851283
1.52	6.28	0.27334		1.09817	3.00505	0.477112
1.52	6.31	0.27545		1.04525	3.00505	1.09453
1.52	6.34	0.277524		0.992335	3.00505	2.01604
1.52	6.37	0.27956		0.939418	3.00505	3.34896
1.52	6.4	0.281488		0.886501	3.00505	5.20752
1.52	6.43	0.283298		0.833584	3.00505	7.72289
1.52	6.46	0.285081		0.780667	3.00505	10.9951
1.52	6.49	0.286843		0.72775	3.00505	14.9846
1.52	6.52	0.288594		0.674833	3.00505	19.883
1.52	6.55	0.290343		0.621916	3.00505	24.7404
1.52	6.58	0.2921		1.62734	3.0315	0.673251
1.52	6.61	0.293876		1.57442	3.0315	0.456553
1.52	6.64	0.295681		1.5215	3.0315	0.262864
1.52	6.67	0.297526		1.46859	3.0315	0.0958968
1.52	6.7	0.29934		1.41567	3.0315	-0.049593
1.52	6.73	0.301161		1.36275	3.0315	-0.161192
1.52	6.76	0.303055		1.30984	3.0315	-0.225484
1.52	6.79	0.305031		1.25692	3.0315	-0.232438
1.52	6.82	0.307095		1.204	3.0315	-0.143527
1.52	6.85	0.309252		1.15109	3.0315	0.076715
1.52	6.88	0.311508		1.09817	3.0315	0.459448
1.52	6.91	0.313864		1.04525	3.0315	1.07224
1.52	6.94	0.316321		0.992335	3.0315	1.99749
1.52	6.97	0.318878		0.939418	3.0315	3.32835
1.52	7	0.321536		0.886501	3.0315	5.1834
1.52	7.03	0.324289		0.833584	3.0315	7.69142
1.52	7.06	0.327134		0.780667	3.0315	10.9737
1.52	7.09	0.330065		0.72775	3.0315	14.9718
1.52	7.12	0.333075		0.674833	3.0315	19.8659
1.52	7.15	0.336158		0.621916	3.0315	24.8229
1.52	7.18	0.339304		1.62734	3.05796	0.679651
1.52	7.21	0.342504		1.57442	3.05796	0.459241
1.52	7.24	0.345748		1.5215	3.05796	0.262862
1.52	7.27	0.349027		1.46859	3.05796	0.0977338
1.52	7.3	0.35233		1.41567	3.05796	-0.046543
1.52	7.33	0.355647		1.36275	3.05796	-0.157753
1.52	7.36	0.358967		1.30984	3.05796	-0.227424
1.52	7.39	0.362281		1.25692	3.05796	-0.237453
1.52	7.42	0.365579		1.204	3.05796	-0.148774
1.52	7.45	0.368852		1.15109	3.05796	0.0703252
1.52	7.48	0.372093		1.09817	3.05796	0.456888
1.52	7.51	0.375293		1.04525	3.05796	1.06917
1.52	7.54	0.378447		0.992335	3.05796	1.99088
1.52	7.57	0.381549		0.939418	3.05796	3.32113
1.52	7.6	0.384595		0.886501	3.05796	5.17546
1.52	7.63	0.387581		0.833584	3.05796	7.686
1.52	7.66	0.390505		0.780667	3.05796	10.9737
1.52	7.69	0.393365		0.72775	3.05796	14.9759
1.52	7.72	0.39616		0.674833	3.05796	19.8338
1.52	7.75	0.398892		0.621916	3.05796	24.7305
1.52	7.78	0.40156		1.62734	3.08442	0.686615
1.52	7.81	0.404165		1.57442	3.08442	0.462336
1.52	7.84	0.406709		1.5215	3.08442	0.262117
1.52	7.87	0.409193		1.46859	3.08442	0.0987025
1.52	7.9	0.411619		1.41567	3.08442	-0.0447571
1.52	7.93	0.413989		1.36275	3.08442	-0.159828
1.52	7.96	0.416304		1.30984	3.08442	-0.237547
1.52	7.99	0.418566		1.25692	3.08442	-0.243622
1.52	8.02	0.420774		1.204	3.08442	-0.154085
1.52	8.05	0.422929		1.15109	3.08442	0.0649101
1.52	8.08	0.425031		1.09817	3.08442	0.456933
1.52	8.11	0.42708		1.04525	3.08442	1.07764
1.52	8.14	0.429075		0.992335	3.08442	1.99906
1.52	8.17	0.431014		0.939418	3.08442	3.32969
1.52	8.2	0.432897		0.886501	3.08442	5.18488
1.52	8.23	0.43472		0.833584	3.08442	7.69576
1.52	8.26	0.436482		0.780667	3.08442	10.9789
1.52	8.29	0.43818		0.72775	3.08442	15.0994
1.52	8.32	0.439814		0.674833	3.08442	20.0558
1.52	8.35	0.441379		0.621916	3.08442	25.1543
1.52	8.38	0.442875		1.62734	3.11088	0.719781
1.52	8.41	0.4443		1.57442	3.11088	0.47077
1.52	8.44	0.445652		1.5215	3.11088	0.262593
1.52	8.47	0.44693		1.46859	3.11088	0.098798
1.52	8.5	0.448132		1.41567	3.11088	-0.0455012
1.52	8.53	0.44926		1.36275	3.11088	-0.167837
1.52	8.56	0.450313		1.30984	3.11088	-0.243147
1.52	8.59	0.451291		1.25692	3.11088	-0.249239
1.52	8.62	0.452196		1.204	3.11088	-0.160159
1.52	8.65	0.453029		1.15109	3.11088	0.0581667
1.52	8.68	0.453791		1.09817	3.11088	0.449496
1.52	8.71	0.454485		1.04525	3.11088	1.0707
1.52	8.74	0.455114		0.992335	3.11088	1.996
1.52	8.77	0.455679		0.939418	3.11088	3.31881
1.52	8.8	0.456185		0.886501	3.11088	5.13021
1.52	8.83	0.456512		0.833584	3.11088	7.57443
1.52	8.86	0.456728		0.780667	3.11088	10.7682
1.52	8.89	0.456898		0.72775	3.11088	14.6211
1.52	8.92	0.457024		0.674833	3.11088	18.3398
1.52	8.95	0.457111		0.621916	3.11088	20.9527
1.52	8.98	0.457162		1.62734	1.44399	0.0686036
1.52	9.01	0.457181		1.57442	1.44399	0.0136434
1.52	9.04	0.457171		1.5215	1.44399	-0.0263669
1.52	9.07	0.457134		1.46859	1.44399	-0.045205
1.52	9.1	0.457073		1.41567	1.44399	-0.0347683
1.52	9.13	0.456991		1.36275	1.44399	0.0158233
1.52	9.16	0.456889		1.30984	1.44399	0.119658
1.52	9.19	0.45677		1.25692	1.44399	0.279094
1.52	9.22	0.456634		1.204	1.44399	0.500232
1.52	9.25	0.456483		1.15109	1.44399	0.816756
1.52	9.28	0.456316		1.09817	1.44399	1.28115
1.52	9.31	0.456136		1.04525	1.44399	1.96136
1.52	9.34	0.455942		0.992335	1.44399	2.94912
1.52	9.37	0.455733		0.939418	1.44399	4.35705
1.52	9.4	0.455511		0.886501	1.44399	6.27338
1.52	9.43	0.455274		0.833584	1.44399	8.62342
1.52	9.46	0.455021		0.780667	1.44399	11.4819
1.52	9.49	0.454753		0.72775	1.44399	15.0937
1.52	9.52	0.454469		0.674833	1.44399	18.9997
1.52	9.55	0.454168		0.621916	1.44399	23.5487
1.52	9.58	0.453849		0.568999	1.44399	28.3522
1.52	9.61	0.453513		0.516082	1.44399	30.9671
1.52	9.64	0.453158		0.463165	1.44399	33.1868
1.52	9.67	0.452784		0.410248	1.44399	33.7998
1.52	9.7	0.452392		0.357331	1.44399	33.3364
1.52	9.73	0.451981		0.304414	1.44399	31.64
1.52	9.76	0.451551		0.251497	1.44399	28.3042
1.52	9.79	0.451104		0.19858	1.44399	26.024
1.52	9.82	0.450639		0.145663	1.44399	26.4493
1.52	9.85	0.450157		0.0927457	1.44399	27.9346
1.52	9.88	0.44966		1.62734	3.13734	0.723653
1.52	9.91	0.449148		1.57442	3.13734	0.475532
1.52	9.94	0.448623		1.5215	3.13734	0.264544
1.52	9.97	0.448085		1.46859	3.13734	0.0979214
1.52	10	0.447537		1.41567	3.13734	-0.0489219
				1.36275	3.13734	-0.174047
1.55	1.93	8.41361		1.30984	3.13734	-0.249112
1.55	1.96	8.16493		1.25692	3.13734	-0.255313
1.55	1.99	7.91935		1.204	3.13734	-0.166625
1.55	2.02	7.66902		1.15109	3.13734	0.0510286
1.55	2.05	7.4133		1.09817	3.13734	0.441438
1.55	2.08	7.15127		1.04525	3.13734	1.06152
1.55	2.11	6.85667		0.992335	3.13734	1.98532
1.55	2.14	6.56008		0.939418	3.13734	3.30606
1.55	2.17	6.2649		0.886501	3.13734	5.12159
1.55	2.2	5.9739		0.833584	3.13734	7.56472
1.55	2.23	5.69047		0.780667	3.13734	10.758
1.55	2.26	5.41925		0.72775	3.13734	14.6157
1.55	2.29	5.16146		0.674833	3.13734	18.2939
1.55	2.32	4.91606		0.621916	3.13734	20.8616
1.55	2.35	4.68626		1.62734	3.1638	0.728974
1.55	2.38	4.46907		1.57442	3.1638	0.483578
1.55	2.41	4.26407		1.5215	3.1638	0.266076
1.55	2.44	4.07207		1.46859	3.1638	0.0957353
1.55	2.47	3.88933		1.41567	3.1638	-0.0563773
1.55	2.5	3.71657		1.36275	3.1638	-0.180944
1.55	2.53	3.55374		1.30984	3.1638	-0.255374
1.55	2.56	3.39794		1.25692	3.1638	-0.261604
1.55	2.59	3.24994		1.204	3.1638	-0.17323
1.55	2.62	3.10976		1.15109	3.1638	0.0437936
1.55	2.65	2.97482		1.09817	3.1638	0.433273
1.55	2.68	2.84645		1.04525	3.1638	1.05213
1.55	2.71	2.72477		0.992335	3.1638	1.9744
1.55	2.74	2.60692		0.939418	3.1638	3.29398
1.55	2.77	2.49544		0.886501	3.1638	5.11246
1.55	2.8	2.38864		0.833584	3.1638	7.55519
1.55	2.83	2.27918		0.780667	3.1638	10.7482
1.55	2.86	2.16369		0.72775	3.1638	14.6116
1.55	2.89	2.05192		0.674833	3.1638	18.2401
1.55	2.92	1.94436		0.621916	3.1638	20.8764
1.55	2.95	1.83855		1.62734	3.19026	0.734988
1.55	2.98	1.73739		1.57442	3.19026	0.486863
1.55	3.01	1.63824		1.5215	3.19026	0.265475
1.55	3.04	1.54056		1.46859	3.19026	0.0919268
1.55	3.07	1.44615		1.41567	3.19026	-0.0649603
1.55	3.1	1.3537		1.36275	3.19026	-0.187435
1.55	3.13	1.26597		1.30984	3.19026	-0.261734
1.55	3.16	1.18003		1.25692	3.19026	-0.267921
1.55	3.19	1.09833		1.204	3.19026	-0.179776
1.55	3.22	1.01893		1.15109	3.19026	0.0366795
1.55	3.25	0.943407		1.09817	3.19026	0.425247
1.55	3.28	0.870439		1.04525	3.19026	1.04286
1.55	3.31	0.801023		0.992335	3.19026	1.96359
1.55	3.34	0.733827		0.939418	3.19026	3.28175
1.55	3.37	0.670236		0.886501	3.19026	5.10275
1.55	3.4	0.60864		0.833584	3.19026	7.54586
1.55	3.43	0.550927		0.780667	3.19026	10.7388
1.55	3.46	0.494688		0.72775	3.19026	14.6078
1.55	3.49	0.442125		0.674833	3.19026	18.1926
1.55	3.52	0.391072		0.621916	3.19026	20.8541
1.55	3.55	0.343231		1.62734	3.21671	0.741176
1.55	3.58	0.297888		1.57442	3.21671	0.488757
1.55	3.61	0.25462		1.5215	3.21671	0.261738
1.55	3.64	0.214339		1.46859	3.21671	0.0861001
1.55	3.67	0.175435		1.41567	3.21671	-0.0715938
1.55	3.7	0.139361		1.36275	3.21671	-0.193923
1.55	3.73	0.106193		1.30984	3.21671	-0.268033
1.55	3.76	0.0738431		1.25692	3.21671	-0.274111
1.55	3.79	0.0442265		1.204	3.21671	-0.186108
1.55	3.82	0.0168194		1.15109	3.21671	0.0298563
1.55	3.85	-0.00936743		1.09817	3.21671	0.417551
1.55	3.88	-0.0335467		1.04525	3.21671	1.03391
1.55	3.91	-0.0555533		0.992335	3.21671	1.95305
1.55	3.94	-0.0755703		0.939418	3.21671	3.26966
1.55	3.97	-0.0945861		0.886501	3.21671	5.0925
1.55	4	-0.111504		0.833584	3.21671	7.5367
1.55	4.03	-0.126612		0.780667	3.21671	10.7297
1.55	4.06	-0.140184		0.72775	3.21671	14.69
1.55	4.09	-0.153063		0.674833	3.21671	18.5767
1.55	4.12	-0.164241		0.621916	3.21671	21.38
1.55	4.15	-0.173827		1.62734	3.24317	0.747276
1.55	4.18	-0.181925		1.57442	3.24317	0.490345
1.55	4.21	-0.18927		1.5215	3.24317	0.256881
1.55	4.24	-0.195918		1.46859	3.24317	0.0766211
1.55	4.27	-0.201295		1.41567	3.24317	-0.078214
1.55	4.3	-0.205487		1.36275	3.24317	-0.200283
1.55	4.33	-0.208578		1.30984	3.24317	-0.274145
1.55	4.36	-0.210709		1.25692	3.24317	-0.280052
1.55	4.39	-0.212681		1.204	3.24317	-0.192105
1.55	4.42	-0.213736		1.15109	3.24317	0.0234572
1.55	4.45	-0.213945		1.09817	3.24317	0.410339
1.55	4.48	-0.213374		1.04525	3.24317	1.02545
1.55	4.51	-0.212087		0.992335	3.24317	1.94295
1.55	4.54	-0.210147		0.939418	3.24317	3.25788
1.55	4.57	-0.207892		0.886501	3.24317	5.08177
1.55	4.6	-0.205443		0.833584	3.24317	7.52769
1.55	4.63	-0.202473		0.780667	3.24317	10.7211
1.55	4.66	-0.199033		0.72775	3.24317	14.6083
1.55	4.69	-0.195174		0.674833	3.24317	18.2526
1.55	4.72	-0.190945		0.621916	3.24317	21.1655
1.55	4.75	-0.186391		1.62734	3.26963	0.753273
1.55	4.78	-0.181559		1.57442	3.26963	0.492358
1.55	4.81	-0.176492		1.5215	3.26963	0.258752
1.55	4.84	-0.171233		1.46859	3.26963	0.0696584
1.55	4.87	-0.166146		1.41567	3.26963	-0.0847264
1.55	4.9	-0.160944		1.36275	3.26963	-0.206418
1.55	4.93	-0.155642		1.30984	3.26963	-0.279966
1.55	4.96	-0.150279		1.25692	3.26963	-0.285645
1.55	4.99	-0.144894		1.204	3.26963	-0.19767
1.55	5.02	-0.139524		1.15109	3.26963	0.017584
1.55	5.05	-0.134206		1.09817	3.26963	0.403729
1.55	5.08	-0.128974		1.04525	3.26963	1.01761
1.55	5.11	-0.123858		0.992335	3.26963	1.93345
1.55	5.14	-0.118888		0.939418	3.26963	3.24655
1.55	5.17	-0.114089		0.886501	3.26963	5.07074
1.55	5.2	-0.10948		0.833584	3.26963	7.51883
1.55	5.23	-0.10508		0.780667	3.26963	10.7127
1.55	5.26	-0.100901		0.72775	3.26963	14.6125
1.55	5.29	-0.0973099		0.674833	3.26963	18.3162
1.55	5.32	-0.0939876		0.621916	3.26963	21.0155
1.55	5.35	-0.0909069		1.62734	3.29609	0.760335
1.55	5.38	-0.0880638		1.57442	3.29609	0.496629
1.55	5.41	-0.0854497		1.5215	3.29609	0.263945
1.55	5.44	-0.0830522		1.46859	3.29609	0.0626489
1.55	5.47	-0.0808551		1.41567	3.29609	-0.0910734
1.55	5.5	-0.0788391		1.36275	3.29609	-0.212258
1.55	5.53	-0.0769825		1.30984	3.29609	-0.285419
1.55	5.56	-0.0752614		1.25692	3.29609	-0.29081
1.55	5.59	-0.0736509		1.204	3.29609	-0.202731
1.55	5.62	-0.0721253		1.15109	3.29609	0.0123125
1.55	5.65	-0.0706591		1.09817	3.29609	0.397809
1.55	5.68	-0.0692277		1.04525	3.29609	1.01052
1.55	5.71	-0.0678077		0.992335	3.29609	1.92465
1.55	5.74	-0.0663775		0.939418	3.29609	3.2358
1.55	5.77	-0.0649183		0.886501	3.29609	5.05958
1.55	5.8	-0.0634135		0.833584	3.29609	7.51011
1.55	5.83	-0.06185		0.780667	3.29609	10.7047
1.55	5.86	-0.0602175		0.72775	3.29609	14.637
1.55	5.89	-0.0585091		0.674833	3.29609	18.6717
1.55	5.92	-0.0567208		0.621916	3.29609	21.2055
1.55	5.95	-0.054852		1.62734	3.32255	0.768439
1.55	5.98	-0.0529045		1.57442	3.32255	0.505488
1.55	6.01	-0.0508825		1.5215	3.32255	0.267792
1.55	6.04	-0.0487924		1.46859	3.32255	0.0555519
1.55	6.07	-0.0466422		1.41567	3.32255	-0.0972252
1.55	6.1	-0.044441		1.36275	3.32255	-0.217752
1.55	6.13	-0.0421988		1.30984	3.32255	-0.290443
1.55	6.16	-0.0399255		1.25692	3.32255	-0.295488
1.55	6.19	-0.0376311		1.204	3.32255	-0.207232
1.55	6.22	-0.035325		1.15109	3.32255	0.00769653
1.55	6.25	-0.0330155		1.09817	3.32255	0.392644
1.55	6.28	-0.0307096		1.04525	3.32255	1.00424
1.55	6.31	-0.028413		0.992335	3.32255	1.91667
1.55	6.34	-0.0261544		0.939418	3.32255	3.22575
1.55	6.37	-0.0240292		0.886501	3.32255	5.04854
1.55	6.4	-0.0219251		0.833584	3.32255	7.50152
1.55	6.43	-0.0198753		0.780667	3.32255	10.697
1.55	6.46	-0.017827		0.72775	3.32255	14.6484
1.55	6.49	-0.0157746		0.674833	3.32255	18.7924
1.55	6.52	-0.0137113		0.621916	3.32255	21.6918
1.55	6.55	-0.0116291		1.62734	3.34901	0.773905
1.55	6.58	-0.00954453		1.57442	3.34901	0.51314
1.55	6.61	-0.00753702		1.5215	3.34901	0.267637
1.55	6.64	-0.0054803		1.46859	3.34901	0.0484317
1.55	6.67	-0.00336451		1.41567	3.34901	-0.10318
1.55	6.7	-0.00117999		1.36275	3.34901	-0.222873
1.55	6.73	0.00108213		1.30984	3.34901	-0.294997
1.55	6.76	0.00343002		1.25692	3.34901	-0.299632
1.55	6.79	0.00587064		1.204	3.34901	-0.211132
1.55	6.82	0.00840983		1.15109	3.34901	0.0037715
1.55	6.85	0.011052		1.09817	3.34901	0.38827
1.55	6.88	0.0138		1.04525	3.34901	0.998834
1.55	6.91	0.0166552		0.992335	3.34901	1.90958
1.55	6.94	0.0196175		0.939418	3.34901	3.2165
1.55	6.97	0.0226851		0.886501	3.34901	5.03781
1.55	7	0.0258234		0.833584	3.34901	7.49309
1.55	7.03	0.0290254		0.780667	3.34901	10.6896
1.55	7.06	0.0323252		0.72775	3.34901	14.6655
1.55	7.09	0.0357152		0.674833	3.34901	18.8339
1.55	7.12	0.0391869		0.621916	3.34901	21.8088
1.55	7.15	0.0427302		1.62734	3.37546	0.781884
1.55	7.18	0.0463345		1.57442	3.37546	0.508863
1.55	7.21	0.0499885		1.5215	3.37546	0.261453
1.55	7.24	0.0536803		1.46859	3.37546	0.0446566
1.55	7.27	0.0573976		1.41567	3.37546	-0.10896
1.55	7.3	0.0611283		1.36275	3.37546	-0.227614
1.55	7.33	0.06486		1.30984	3.37546	-0.299058
1.55	7.36	0.068581		1.25692	3.37546	-0.303214
1.55	7.39	0.0722799		1.204	3.37546	-0.214404
1.55	7.42	0.0759459		1.15109	3.37546	0.000557823
1.55	7.45	0.0795695		1.09817	3.37546	0.38471
1.55	7.48	0.0831417		1.04525	3.37546	0.994333
1.55	7.51	0.0866547		0.992335	3.37546	1.90342
1.55	7.54	0.090102		0.939418	3.37546	3.2081
1.55	7.57	0.0934781		0.886501	3.37546	5.02755
1.55	7.6	0.0967789		0.833584	3.37546	7.48484
1.55	7.63	0.100001		0.780667	3.37546	10.6825
1.55	7.66	0.103143		0.72775	3.37546	14.6576
1.55	7.69	0.106204		0.674833	3.37546	18.8257
1.55	7.72	0.109183		0.621916	3.37546	21.9647
1.55	7.75	0.112082		1.62734	1.47045	0.075342
1.55	7.78	0.114901		1.57442	1.47045	0.0126226
1.55	7.81	0.117644		1.5215	1.47045	-0.0364487
1.55	7.84	0.120284		1.46859	1.47045	-0.0655021
1.55	7.87	0.122835		1.41567	1.47045	-0.0662591
1.55	7.9	0.125315		1.36275	1.47045	-0.0284647
1.55	7.93	0.127728		1.30984	1.47045	0.0523206
1.55	7.96	0.130076		1.25692	1.47045	0.17826
1.55	7.99	0.132361		1.204	1.47045	0.367579
1.55	8.02	0.134587		1.15109	1.47045	0.663357
1.55	8.05	0.136753		1.09817	1.47045	1.11431
1.55	8.08	0.138863		1.04525	1.47045	1.78303
1.55	8.11	0.140916		0.992335	1.47045	2.75217
1.55	8.14	0.142913		0.939418	1.47045	4.1118
1.55	8.17	0.144854		0.886501	1.47045	5.93512
1.55	8.2	0.146738		0.833584	1.47045	8.22396
1.55	8.23	0.148566		0.780667	1.47045	11.04
1.55	8.26	0.150335		0.72775	1.47045	14.4873
1.55	8.29	0.152045		0.674833	1.47045	18.5303
1.55	8.32	0.153695		0.621916	1.47045	23.3205
1.55	8.35	0.155283		0.568999	1.47045	28.1155
1.55	8.38	0.156808		0.516082	1.47045	31.7824
1.55	8.41	0.158269		0.463165	1.47045	33.0875
1.55	8.44	0.159666		0.410248	1.47045	34.3986
1.55	8.47	0.160996		0.357331	1.47045	33.0622
1.55	8.5	0.162261		0.304414	1.47045	30.3514
1.55	8.53	0.16346		0.251497	1.47045	27.1331
1.55	8.56	0.164593		0.19858	1.47045	25.1456
1.55	8.59	0.16566		0.145663	1.47045	25.9804
1.55	8.62	0.166663		0.0927457	1.47045	27.183
1.55	8.65	0.167602		1.62734	3.40192	0.778279
1.55	8.68	0.16848		1.57442	3.40192	0.489264
1.55	8.71	0.169298		1.5215	3.40192	0.24982
1.55	8.74	0.170057		1.46859	3.40192	0.0398757
1.55	8.77	0.17076		1.41567	3.40192	-0.114632
1.55	8.8	0.17141		1.36275	3.40192	-0.231985
1.55	8.83	0.172009		1.30984	3.40192	-0.302617
1.55	8.86	0.172559		1.25692	3.40192	-0.306216
1.55	8.89	0.173036		1.204	3.40192	-0.217034
1.55	8.92	0.173306		1.15109	3.40192	-0.00193678
1.55	8.95	0.173542		1.09817	3.40192	0.381966
1.55	8.98	0.173745		1.04525	3.40192	0.990745
1.55	9.01	0.17392		0.992335	3.40192	1.89824
1.55	9.04	0.174068		0.939418	3.40192	3.20063
1.55	9.07	0.174192		0.886501	3.40192	5.01787
1.55	9.1	0.174295		0.833584	3.40192	7.47677
1.55	9.13	0.174377		0.780667	3.40192	10.6756
1.55	9.16	0.174442		0.72775	3.40192	14.6594
1.55	9.19	0.17449		0.674833	3.40192	18.8046
1.55	9.22	0.174523		0.621916	3.40192	22.3147
1.55	9.25	0.174541		1.62734	3.42838	0.750404
1.55	9.28	0.174545		1.57442	3.42838	0.459495
1.55	9.31	0.174535		1.5215	3.42838	0.235292
1.55	9.34	0.174511		1.46859	3.42838	0.0301629
1.55	9.37	0.174473		1.41567	3.42838	-0.120263
1.55	9.4	0.174421		1.36275	3.42838	-0.23602
1.55	9.43	0.174354		1.30984	3.42838	-0.305681
1.55	9.46	0.174272		1.25692	3.42838	-0.308637
1.55	9.49	0.174132		1.204	3.42838	-0.219018
1.55	9.52	0.173786		1.15109	3.42838	-0.00371548
1.55	9.55	0.173439		1.09817	3.42838	0.380027
1.55	9.58	0.17309		1.04525	3.42838	0.988059
1.55	9.61	0.172739		0.992335	3.42838	1.89402
1.55	9.64	0.172385		0.939418	3.42838	3.19409
1.55	9.67	0.172027		0.886501	3.42838	5.00888
1.55	9.7	0.171667		0.833584	3.42838	7.46889
1.55	9.73	0.171303		0.780667	3.42838	10.6691
1.55	9.76	0.170935		0.72775	3.42838	14.6551
1.55	9.79	0.170564		0.674833	3.42838	18.8115
1.55	9.82	0.17019		0.621916	3.42838	22.4846
1.55	9.85	0.169814		1.62734	3.45484	0.725276
1.55	9.88	0.169435		1.57442	3.45484	0.445891
1.55	9.91	0.169055		1.5215	3.45484	0.217294
1.55	9.94	0.168675		1.46859	3.45484	0.023828
1.55	9.97	0.168295		1.41567	3.45484	-0.125972
1.55	10	0.167916		1.36275	3.45484	-0.23977
				1.30984	3.45484	-0.308274
1.58	1.93	8.02219		1.25692	3.45484	-0.310486
1.58	1.96	7.77023		1.204	3.45484	-0.220364
1.58	1.99	7.5329		1.15109	3.45484	-0.00479131
1.58	2.02	7.29746		1.09817	3.45484	0.378873
1.58	2.05	7.05755		1.04525	3.45484	0.986251
1.58	2.08	6.81137		0.992335	3.45484	1.89075
1.58	2.11	6.54658		0.939418	3.45484	3.18851
1.58	2.14	6.26235		0.886501	3.45484	5.00061
1.58	2.17	5.97604		0.833584	3.45484	7.46118
1.58	2.2	5.6915		0.780667	3.45484	10.6629
1.58	2.23	5.41219		0.72775	3.45484	14.6539
1.58	2.26	5.1402		0.674833	3.45484	18.779
1.58	2.29	4.88069		0.621916	3.45484	22.3484
1.58	2.32	4.63515		1.62734	3.4813	0.706855
1.58	2.35	4.40149		1.57442	3.4813	0.43462
1.58	2.38	4.18333		1.5215	3.4813	0.204158
1.58	2.41	3.97752		1.46859	3.4813	0.0188348
1.58	2.44	3.78355		1.41567	3.4813	-0.131827
1.58	2.47	3.60209		1.36275	3.4813	-0.24331
1.58	2.5	3.42907		1.30984	3.4813	-0.31043
1.58	2.53	3.26571		1.25692	3.4813	-0.311786
1.58	2.56	3.11171		1.204	3.4813	-0.221089
1.58	2.59	2.96385		1.15109	3.4813	-0.00518655
1.58	2.62	2.82362		1.09817	3.4813	0.37847
1.58	2.65	2.69076		1.04525	3.4813	0.985284
1.58	2.68	2.56243		0.992335	3.4813	1.88841
1.58	2.71	2.44067		0.939418	3.4813	3.18386
1.58	2.74	2.32496		0.886501	3.4813	4.99311
1.58	2.77	2.21316		0.833584	3.4813	7.45349
1.58	2.8	2.10087		0.780667	3.4813	10.6623
1.58	2.83	1.98164		0.72775	3.4813	14.6753
1.58	2.86	1.86745		0.674833	3.4813	18.9684
1.58	2.89	1.75566		0.621916	3.4813	22.5723
1.58	2.92	1.64781		1.62734	3.50776	0.693051
1.58	2.95	1.54377		1.57442	3.50776	0.425488
1.58	2.98	1.44171		1.5215	3.50776	0.193503
1.58	3.01	1.34137		1.46859	3.50776	0.0133045
1.58	3.04	1.24415		1.41567	3.50776	-0.137866
1.58	3.07	1.15022		1.36275	3.50776	-0.246733
1.58	3.1	1.06055		1.30984	3.50776	-0.312199
1.58	3.13	0.972801		1.25692	3.50776	-0.312571
1.58	3.16	0.88984		1.204	3.50776	-0.221224
1.58	3.19	0.808927		1.15109	3.50776	-0.00493252
1.58	3.22	0.732335		1.09817	3.50776	0.37878
1.58	3.25	0.657971		1.04525	3.50776	0.985108
1.58	3.28	0.587422		0.992335	3.50776	1.88693
1.58	3.31	0.51936		0.939418	3.50776	3.18012
1.58	3.34	0.454909		0.886501	3.50776	4.98639
1.58	3.37	0.392789		0.833584	3.50776	7.44563
1.58	3.4	0.334092		0.780667	3.50776	10.66
1.58	3.43	0.277122		0.72775	3.50776	14.6887
1.58	3.46	0.224175		0.674833	3.50776	19.2605
1.58	3.49	0.172392		0.621916	3.50776	23.0551
1.58	3.52	0.124312		1.62734	3.53422	0.681807
1.58	3.55	0.0778964		1.57442	3.53422	0.417705
1.58	3.58	0.0340781		1.5215	3.53422	0.18417
1.58	3.61	-0.00685226		1.46859	3.53422	0.00653453
1.58	3.64	-0.0468472		1.41567	3.53422	-0.144067
1.58	3.67	-0.0838749		1.36275	3.53422	-0.250146
1.58	3.7	-0.118692		1.30984	3.53422	-0.313642
1.58	3.73	-0.151969		1.25692	3.53422	-0.312884
1.58	3.76	-0.18242		1.204	3.53422	-0.220806
1.58	3.79	-0.210618		1.15109	3.53422	-0.00406909
1.58	3.82	-0.237891		1.09817	3.53422	0.379755
1.58	3.85	-0.262686		1.04525	3.53422	0.985666
1.58	3.88	-0.285117		0.992335	3.53422	1.88627
1.58	3.91	-0.306404		0.939418	3.53422	3.17724
1.58	3.94	-0.325922		0.886501	3.53422	4.98043
1.58	3.97	-0.343667		0.833584	3.53422	7.4375
1.58	4	-0.359468		0.780667	3.53422	10.6603
1.58	4.03	-0.374329		0.72775	3.53422	14.6397
1.58	4.06	-0.387753		0.674833	3.53422	19.1328
1.58	4.09	-0.399513		0.621916	3.53422	23.3986
1.58	4.12	-0.409767		1.62734	3.56067	0.671543
1.58	4.15	-0.418797		1.57442	3.56067	0.412524
1.58	4.18	-0.427402		1.5215	3.56067	0.176808
1.58	4.21	-0.434676		1.46859	3.56067	-0.00367888
1.58	4.24	-0.440712		1.41567	3.56067	-0.15038
1.58	4.27	-0.445594		1.36275	3.56067	-0.253641
1.58	4.3	-0.449403		1.30984	3.56067	-0.31483
1.58	4.33	-0.452537		1.25692	3.56067	-0.312777
1.58	4.36	-0.455204		1.204	3.56067	-0.219882
1.58	4.39	-0.456979		1.15109	3.56067	-0.00264331
1.58	4.42	-0.457927		1.09817	3.56067	0.381341
1.58	4.45	-0.458114		1.04525	3.56067	0.986896
1.58	4.48	-0.457598		0.992335	3.56067	1.88635
1.58	4.51	-0.456437		0.939418	3.56067	3.17516
1.58	4.54	-0.454897		0.886501	3.56067	4.97521
1.58	4.57	-0.453183		0.833584	3.56067	7.42937
1.58	4.6	-0.450947		0.780667	3.56067	10.6585
1.58	4.63	-0.448237		0.72775	3.56067	14.6315
1.58	4.66	-0.445099		0.674833	3.56067	19.1356
1.58	4.69	-0.441576		0.621916	3.56067	22.8332
1.58	4.72	-0.437709		1.62734	3.58713	0.66594
1.58	4.75	-0.433538		1.57442	3.58713	0.402731
1.58	4.78	-0.429103		1.5215	3.58713	0.166378
1.58	4.81	-0.42444		1.46859	3.58713	-0.014907
1.58	4.84	-0.419623		1.41567	3.58713	-0.15673
1.58	4.87	-0.414925		1.36275	3.58713	-0.257272
1.58	4.9	-0.410081		1.30984	3.58713	-0.315842
1.58	4.93	-0.405127		1.25692	3.58713	-0.312297
1.58	4.96	-0.400098		1.204	3.58713	-0.218502
[truncated: 76,365 more rows]

## Sheet: FigureS4
-cos(θ)	Distributions
-1	1.06072
-0.8	1.06072
-0.8	0.311148
-0.6	0.311148
-0.6	0.393447
-0.4	0.393447
-0.4	0.451305
-0.2	0.451305
-0.2	0.258895
0	0.258895
0	0.379593
0.2	0.379593
0.2	0.322574
0.4	0.322574
0.4	0.369658
0.6	0.369658
0.6	0.416627
0.8	0.416627
0.8	1.03603
1	1.03603

## Sheet: FigureS5
E2			SN2			SN2 on modified PES
Collision Energy (eV)	Cross Section (bohr2)		Collision Energy (eV)	Cross Section (bohr2)		Collision Energy (eV)	Cross Section (bohr2)
0.4	4.91685		0.4	1.6514		0.4	4.62791
0.6	2.21537		0.6	0.550302		0.6	1.75017
0.8	1.10385		0.8	0.237805		0.8	0.657585
1.1	0.688381		1.1	0.105496		1.1	0.282076
1.9	0.341536		1.9	0.071758		1.9	0.191866

[truncated: 3 more sheets: FigureS6, FigureS7, TableS1]
